# Supplementary material for: Genome-wide epistatic expression quantitative trait loci discovery in four human tissues reveals the importance of local chromosomal interactions governing gene expression
Source: BMC Genomics. 2015 Feb 21;16(1):109. doi: 10.1186/s12864-015-1300-3 (PMC4345003; doi:10.1186/s12864-015-1300-3)
Supplement: Additional file 2: Table S4. — Bonferroni significant cis-cis epistatic eQTLs in the liver. Table details the chromosome and position of the interacting SNPs (SNP1 and SNP2) and whether these SNPs occupy promoter and/or enhancer regions. Where a pair of interacting SNPs maps to a physically interacting HiC region, the HiC fragment is given. The statistics for the interaction models (effect size, p-value and adjusted r2) are given as well as the linkage disequilibrium (r2) between interacting SNPs. [file 12864_2015_1300_MOESM2_ESM.csv]

SNP1	Chr	Pos	Enhancer	Promoter	SNP2	Chr	Pos	Enhancer	Promoter	ProbeID	Gene	EffectSize	P-Value	Adjusted_R^2	LD(R^2)	Physical_Interactions
rs3094204	6	31091992	Enhancer	NA	rs7761068	6	31333939	NA	NA	10025907254	HLA-G	-67.8766239361	5.82187030541182E-010	0.3321028767	0.005
rs2517524	6	31025713	Enhancer	NA	rs6931332	6	31274245	NA	NA	10025907254	HLA-G	-71.8789215914	8.82448208358363E-010	0.3088324219	0.002
rs2246954	6	31265262	NA	NA	rs3130982	6	31084075	Enhancer	NA	10025907254	HLA-G	60.4951289904	1.65712131225642E-009	0.4031820492	0.003
rs2246954	6	31265262	NA	NA	rs3094212	6	31085770	Enhancer	NA	10025907254	HLA-G	59.0389245013	2.38553694922426E-009	0.4015735403	0.003
rs2246954	6	31265262	NA	NA	rs2517524	6	31025713	Enhancer	NA	10025907254	HLA-G	63.8596429954	3.5139641719529E-009	0.3645671125	0.006
rs2853923	6	31265737	NA	NA	rs3094212	6	31085770	Enhancer	NA	10025907254	HLA-G	-52.1272745931	6.45195739535439E-009	0.4423477583	0.001
rs2853923	6	31265737	NA	NA	rs3130982	6	31084075	Enhancer	NA	10025907254	HLA-G	-50.0879979497	3.49076374521577E-008	0.4456961121	0.001
rs2535306	6	31053867	Enhancer	NA	rs2844575	6	31334945	Enhancer	Promoter	10025907254	HLA-G	63.0969449334	1.20856756763409E-007	0.2072920175	0.005
rs2523883	6	31042070	Enhancer	NA	rs2844575	6	31334945	Enhancer	Promoter	10025907254	HLA-G	60.3586466311	0.000000272	0.2184756555	0.008
rs3094691	6	31274693	NA	NA	rs3130982	6	31084075	Enhancer	NA	10025907254	HLA-G	-52.7690950409	5.25103846235516E-007	0.3009008693	0
rs2535318	6	31051388	Enhancer	NA	rs2844575	6	31334945	Enhancer	Promoter	10025907254	HLA-G	58.5711166154	5.66924371781049E-007	0.2089896585	0.009	8:70:1479:2015#0
rs2517510	6	31030122	NA	NA	rs2844575	6	31334945	Enhancer	Promoter	10025907254	HLA-G	58.6325219368	5.93307011658139E-007	0.2049864397	0.01
rs3094212	6	31085770	Enhancer	NA	rs3094691	6	31274693	NA	NA	10025907254	HLA-G	-51.8640179805	5.9345463040731E-007	0.2818810994	0	1:70:1047:1873#0
rs2517471	6	31052098	Enhancer	NA	rs2844575	6	31334945	Enhancer	Promoter	10025907254	HLA-G	58.490294778	6.55125228965509E-007	0.2066498522	0.009	8:70:1479:2015#0
rs2246330	6	31041493	Enhancer	NA	rs2844575	6	31334945	Enhancer	Promoter	10025907254	HLA-G	58.8291334197	8.72227998915288E-007	0.1995640853	0.008	2:53:203:640#0	2:92:256:363#0
rs7761068	6	31333939	NA	NA	rs3129045	6	29652576	NA	NA	10025907254	HLA-G	54.6677454133	9.3474641120809E-007	0.2335301908	0.004
rs2269426	6	32076499	Enhancer	Promoter	rs2853923	6	31265737	NA	NA	10025907254	HLA-G	54.9991881004	1.24479650626935E-006	0.2981151788	0.001
rs185819	6	32050067	Enhancer	Promoter	rs2853923	6	31265737	NA	NA	10025907254	HLA-G	-48.5821424535	3.97215244900196E-006	0.2993662767	0.001
rs2621384	6	32759273	Enhancer	NA	rs9267873	6	32199352	NA	NA	10025904809	HLA-DRB5	67.189449565	4.2717057374129E-008	0.2022948798	0.007
rs2857161	6	32759297	Enhancer	NA	rs9267873	6	32199352	NA	NA	10025904809	HLA-DRB5	66.8171278472	8.15938794831414E-008	0.1908460133	0.008
rs6457617	6	32663851	NA	NA	rs9267873	6	32199352	NA	NA	10025904809	HLA-DRB5	58.8233485089	9.85711396811145E-008	0.254116089	0.005
rs6457620	6	32663999	NA	NA	rs9267873	6	32199352	NA	NA	10025904809	HLA-DRB5	59.3326242089	1.81206633372483E-007	0.2458165769	0.004
rs2621383	6	32759335	Enhancer	NA	rs9267873	6	32199352	NA	NA	10025904809	HLA-DRB5	63.6560370004	2.61586593122183E-007	0.1818722577	0.008
rs9267873	6	32199352	NA	NA	rs9275224	6	32659878	NA	NA	10025904809	HLA-DRB5	56.5349246674	2.85551251870581E-007	0.2555812873	0.003
rs9267873	6	32199352	NA	NA	rs9296044	6	32736144	NA	NA	10025904809	HLA-DRB5	-61.1939295152	2.90070143365557E-007	0.1853106496	0.001
rs3101942	6	32870057	NA	NA	rs6457617	6	32663851	NA	NA	10025904809	HLA-DRB5	50.9844402156	8.5375549356291E-007	0.2224109416	0.009
rs6901084	6	32736936	NA	NA	rs9267873	6	32199352	NA	NA	10025904809	HLA-DRB5	-57.02334276	1.30758447901785E-006	0.1792761066	0.002
rs3101942	6	32870057	NA	NA	rs6457620	6	32663999	NA	NA	10025904809	HLA-DRB5	50.3887117739	1.57092844919085E-006	0.2167756175	0.01
rs3101942	6	32870057	NA	NA	rs9275572	6	32678999	NA	NA	10025904809	HLA-DRB5	48.8525270826	2.0677920272357E-006	0.2690879624	0
rs3101942	6	32870057	NA	NA	rs6901084	6	32736936	NA	NA	10025904809	HLA-DRB5	-56.3698813524	0.000002586	0.1839904562	0.004	1:69:1279:833#0	7:27:688:715#0	8:48:1333:1492#0
rs241438	6	32797620	NA	NA	rs9272723	6	32609427	NA	Promoter	10025904809	HLA-DRB5	-48.2487454918	2.64439069445949E-006	0.3200668668	0.008
rs3101942	6	32870057	NA	NA	rs7192	6	32411646	NA	Promoter	10025904809	HLA-DRB5	52.4366490605	3.71979450153549E-006	0.2995522364	0
rs2071540	6	32812916	Enhancer	Promoter	rs9469220	6	32658310	Enhancer	NA	10025904809	HLA-DRB5	56.5668572276	4.27282240388451E-006	0.2074274765	0.001	2:71:685:1149#0	2:62:554:1506#0
rs3101942	6	32870057	NA	NA	rs9296043	6	32736103	NA	NA	10025904809	HLA-DRB5	-52.6244500042	4.48676414434485E-006	0.1334698588	0.008	1:69:1279:833#0	7:27:688:715#0	8:48:1333:1492#0
