# Supplementary material for: Genome-wide epistatic expression quantitative trait loci discovery in four human tissues reveals the importance of local chromosomal interactions governing gene expression
Source: BMC Genomics. 2015 Feb 21;16(1):109. doi: 10.1186/s12864-015-1300-3 (PMC4345003; doi:10.1186/s12864-015-1300-3)
Supplement: Additional file 3: Table S5. — Bonferroni significant cis-cis epistatic eQTLs in the pre-frontal cortex. Table details the chromosome and position of the interacting SNPs (SNP1 and SNP2) and whether these SNPs occupy promoter and/or enhancer regions. Where a pair of interacting SNPs maps to a physically interacting HiC region, the HiC fragment is given. The statistics for the interaction models (effect size, p-value and adjusted r2) are given as well as the linkage disequilibrium (r2) between interacting SNPs. [file 12864_2015_1300_MOESM3_ESM.csv]

SNP1	Chr	Pos	Enhancer	Promoter	SNP2	Chr	Pos	Enhancer	Promoter	ProbeID	Gene	EffectSize	P-Value	Adjusted_R^2	LD(R^2)	Physical_Interactions
rs3816954	1	213093741	Enhancer	NA	rs6678961	1	212894749	Enhancer	Promoter	10023818618	NCRNA00292	68.1443436728	1.21740440796482E-008	0.4589769002	0	2:72:922:1790#0
rs15702	1	212911836	NA	NA	rs3816954	1	213093741	Enhancer	NA	10023818618	NCRNA00292	62.7476829748	0.000000215	0.4615899996	0.001	8:69:240:1510#0
rs3816954	1	213093741	Enhancer	NA	rs4951639	1	212975778	NA	NA	10023818618	NCRNA00292	61.8367733837	2.49345881066958E-007	0.4586496819	0.001
rs11692692	2	27861707	Enhancer	NA	rs780094	2	27741237	Enhancer	NA	10023813110	IFT172	61.7233714199	0.000000044	0.4509960398	0.001
rs1454410	2	165814743	NA	NA	rs355907	2	165643647	NA	NA	10023826468	NA	-71.1421434764	1.03137456404591E-007	0.1187803712	0.005
rs1454410	2	165814743	NA	NA	rs355895	2	165635869	Enhancer	NA	10023826468	NA	-71.0106041339	1.41303264429477E-007	0.1232895715	0.002
rs2920851	2	55346488	Enhancer	Promoter	rs755229	2	55156296	Enhancer	NA	10025932955	NA	-73.5416190753	1.5398625911738E-008	0.1198156712	0.002	1:90:441:1366#0
rs1961245	2	55093842	Enhancer	NA	rs2588518	2	55223282	Enhancer	NA	10025932955	NA	-72.0425227657	4.44698154280665E-008	0.1233972315	0.003
rs4671402	2	61494450	Enhancer	NA	rs6706689	2	61171045	NA	NA	10025935383	USP34	78.2326644328	2.42147006836824E-008	0.1049643277	0.009
rs2101122	4	39858520	NA	NA	rs7686844	4	40022511	NA	NA	10025905846	N4BP2	83.5393260531	8.95376649989061E-010	0.1331124737	0	1:94:748:153#0
rs461304	4	39844093	NA	NA	rs7686844	4	40022511	NA	NA	10025905846	N4BP2	82.1099821084	1.67793468862017E-009	0.1285605261	0
rs557980	4	40007284	NA	NA	rs794018	4	40169424	NA	NA	10025905846	N4BP2	-74.1213562895	1.02228876825975E-007	0.2532110595	0.005
rs16869853	4	20692580	NA	NA	rs6843196	4	20796706	NA	NA	10025912536	KCNIP4	82.6865530814	1.40975106770532E-011	0.2407896672	0.001
rs16869853	4	20692580	NA	NA	rs16869987	4	20805765	NA	NA	10025912536	KCNIP4	69.2078413863	3.60850286355251E-008	0.2012800939	0.003
rs10008238	4	87282216	NA	NA	rs1187211	4	87605537	NA	NA	10025926458	NA	-68.6924742355	2.14065853233079E-007	0.1485134766	0.005	2:72:1065:296
rs13104353	4	39643536	NA	NA	rs50296	4	39837128	NA	NA	10025928803	NA	-69.5026361818	5.71657280709042E-008	0.2001975721	0	3:7:196:1685#0	2:99:104:214#0	7:86:1193:980#0
rs2672777	5	423385	NA	NA	rs3756712	5	309096	NA	NA	10023816095	LOC100288152	-90.2485490341	2.12373121622353E-010	0.165869914	0.001
rs4235556	5	15738017	Enhancer	NA	rs7704791	5	15632099	NA	NA	10023849014	NA	85.6143141851	3.41793778813861E-013	0.2955194535	0	2:5:645:31#0
rs2217346	5	15611320	NA	NA	rs4571472	5	15721360	Enhancer	NA	10023849014	NA	84.5602528202	2.23334870309839E-012	0.3462430584	0.003
rs2217346	5	15611320	NA	NA	rs924455	5	15747866	NA	NA	10023849014	NA	78.0691464666	8.92335719632774E-012	0.3453924773	0.003
rs7704791	5	15632099	NA	NA	rs924455	5	15747866	NA	NA	10023849014	NA	78.7414465604	6.64082305842148E-011	0.2723942858	0.001
rs7720476	5	15635087	Enhancer	NA	rs924455	5	15747866	NA	NA	10023849014	NA	78.9811693036	1.20174123630488E-010	0.3454295375	0.002
rs12757	5	15629061	NA	NA	rs924455	5	15747866	NA	NA	10023849014	NA	78.7110627387	1.25739507786648E-010	0.3485728282	0.002
rs13185548	5	15655056	NA	NA	rs1505034	5	15774034	NA	NA	10023849014	NA	77.4882507034	1.53670789898768E-010	0.2789204087	0.002	7:5:1097:1633#0
rs6878131	5	15646811	NA	NA	rs924455	5	15747866	NA	NA	10023849014	NA	75.7319915544	1.54152769485816E-010	0.3180902918	0.001	7:43:273:416#0
rs2217346	5	15611320	NA	NA	rs2964267	5	15763516	NA	NA	10023849014	NA	72.6607028026	1.91404954301712E-010	0.3365410687	0
rs1505034	5	15774034	NA	NA	rs2217346	5	15611320	NA	NA	10023849014	NA	73.6410164447	2.49791203360289E-010	0.3332543308	0
rs13185548	5	15655056	NA	NA	rs2964267	5	15763516	NA	NA	10023849014	NA	74.9236677803	3.6079312819208E-010	0.2794843185	0.003
rs1505034	5	15774034	NA	NA	rs7704791	5	15632099	NA	NA	10023849014	NA	76.5555281434	4.56045073629985E-010	0.2618103564	0.004
rs2964267	5	15763516	NA	NA	rs7704791	5	15632099	NA	NA	10023849014	NA	73.2144967147	1.23386526618176E-009	0.2635080975	0.008	2:71:1031:177#0
rs1505034	5	15774034	NA	NA	rs6878131	5	15646811	NA	NA	10023849014	NA	72.2102681925	1.83774075183975E-009	0.3073745922	0	7:23:1066:1768#0	7:76:347:37#0
rs2964267	5	15763516	NA	NA	rs6878131	5	15646811	NA	NA	10023849014	NA	69.866332543	2.8730572735499E-009	0.3096025653	0
rs2964267	5	15763516	NA	NA	rs7720476	5	15635087	Enhancer	NA	10023849014	NA	71.2232917322	0.000000005	0.3370466005	0
rs1505034	5	15774034	NA	NA	rs7720476	5	15635087	Enhancer	NA	10023849014	NA	72.4835690457	5.08111180389868E-009	0.3330497366	0
rs12757	5	15629061	NA	NA	rs1505034	5	15774034	NA	NA	10023849014	NA	72.2625531021	5.19596430372985E-009	0.3362774284	0	2:32:347:517
rs12757	5	15629061	NA	NA	rs2964267	5	15763516	NA	NA	10023849014	NA	70.5601138245	8.87241150412044E-009	0.3382787893	0	2:71:1031:177#0
rs4836403	5	128100622	NA	NA	rs6595870	5	128303353	NA	NA	10025910084	SLC27A6	72.7952987768	1.46550139217149E-007	0.0913102475	0.005
rs3104405	6	32682308	NA	NA	rs6932542	6	32380262	NA	NA	10023808986	NA	-66.9569339409	1.06622034978442E-007	0.2654907579	0.006	3:14:973:379#0	7:59:275:1212#0
rs2941399	6	42467898	NA	NA	rs375435	6	42661404	Enhancer	NA	10023820459	PRPH2	89.8572698838	3.37050156650069E-014	0.2915267223	0.006
rs1419881	6	31130593	Enhancer	NA	rs2508015	6	31010200	NA	NA	10023825064	PSORS1C1	-87.8647126795	4.02059435254593E-011	0.1960385878	0	7:72:1047:851#0	7:15:1278:157#0
rs1419881	6	31130593	Enhancer	NA	rs2517549	6	31008598	NA	NA	10023825064	PSORS1C1	-87.5495080149	2.0625454395137E-010	0.1943050608	0	7:72:1047:851#0	7:15:1278:157#0
rs2239524	6	31125569	NA	Promoter	rs9264942	6	31274380	NA	NA	10023825064	PSORS1C1	-88.4123966554	1.0567143946366E-009	0.1420632539	0.002	2:73:1084:1925#0	7:78:596:1073#0
rs720465	6	31125777	NA	Promoter	rs9264942	6	31274380	NA	NA	10023825064	PSORS1C1	87.2152264456	3.60330806174629E-009	0.1272617924	0.002	2:73:1084:1925#0	7:78:596:1073#0
rs2508015	6	31010200	NA	NA	rs2596531	6	31387557	Enhancer	NA	10023825064	PSORS1C1	-75.5491127842	1.90991377586871E-008	0.1262270629	0.009	8:82:994:1083#0
rs2508015	6	31010200	NA	NA	rs2844511	6	31389784	NA	NA	10023825064	PSORS1C1	-75.5491127842	1.90991377586871E-008	0.1262270629	0.009	8:82:994:1083#0
rs2256175	6	31380449	NA	NA	rs3095314	6	31089631	Enhancer	NA	10023825064	PSORS1C1	78.6735756546	2.64044955285507E-008	0.1143784265	0
rs185819	6	32050067	Enhancer	Promoter	rs2240064	6	31114573	NA	NA	10023825064	PSORS1C1	69.3064965517	1.28895502441391E-007	0.1108156165	0.002	3:51:1561:138#0
rs2517549	6	31008598	NA	NA	rs2844513	6	31388214	NA	NA	10023825064	PSORS1C1	74.2600940202	1.83355209848772E-007	0.1397490545	0.007	8:82:994:1083#0
rs2844513	6	31388214	NA	NA	rs3095314	6	31089631	Enhancer	NA	10023825064	PSORS1C1	72.964762541	2.82937355777345E-007	0.1181950242	0	2:63:1670:906#0
rs1726118	6	111963865	Enhancer	NA	rs411604	6	111565847	NA	NA	10023826119	NA	-73.9754141012	1.25276062325683E-007	0.1278354767	0.008	2:19:1425:500#0
rs2856717	6	32670308	NA	NA	rs9268005	6	32224388	Enhancer	NA	10025904809	HLA-DRB5	97.0019468776	1.11725932070811E-013	0.3297340615	0.004	1:73:1012:1774
rs2858305	6	32670464	NA	NA	rs9268005	6	32224388	Enhancer	NA	10025904809	HLA-DRB5	97.0019468776	1.11725932070811E-013	0.3297340615	0.004	1:73:1012:1774
rs2856725	6	32666738	NA	NA	rs9268005	6	32224388	Enhancer	NA	10025904809	HLA-DRB5	95.5860757916	2.61272220341708E-013	0.3257310365	0.004
rs9268005	6	32224388	Enhancer	NA	rs9275596	6	32681631	NA	NA	10025904809	HLA-DRB5	97.08520731	2.63403607784674E-013	0.3213906592	0.01
rs3117098	6	32358513	NA	NA	rs9267911	6	32205110	NA	NA	10025904809	HLA-DRB5	-89.7800124211	3.14006388801049E-013	0.319406602	0.001	3:99:114:938#0
rs2856717	6	32670308	NA	NA	rs926070	6	32257566	Enhancer	NA	10025904809	HLA-DRB5	94.7665404679	3.4931939766826E-013	0.3240483151	0.005	2:57:1658:1419#0
rs2858305	6	32670464	NA	NA	rs926070	6	32257566	Enhancer	NA	10025904809	HLA-DRB5	94.7665404679	3.4931939766826E-013	0.3240483151	0.005	2:57:1658:1419#0
rs3117098	6	32358513	NA	NA	rs507778	6	32209861	Enhancer	NA	10025904809	HLA-DRB5	-92.3736830553	4.59209473188318E-013	0.3163619277	0.009
rs2856725	6	32666738	NA	NA	rs926070	6	32257566	Enhancer	NA	10025904809	HLA-DRB5	93.3729743764	7.94304009050641E-013	0.3201141701	0.005
rs3117098	6	32358513	NA	NA	rs412657	6	32211085	NA	NA	10025904809	HLA-DRB5	-88.0802059695	1.6164815522022E-012	0.3254560613	0.001
rs3129871	6	32406342	Enhancer	NA	rs532098	6	32578052	Enhancer	Promoter	10025904809	HLA-DRB5	-84.3704156729	6.74768100580463E-012	0.3347389632	0.006	2:40:58:595	2:50:134:1947#0	7:65:1389:34#0	8:2:1159:700#0
rs3117098	6	32358513	NA	NA	rs9267873	6	32199352	NA	NA	10025904809	HLA-DRB5	81.4514492362	5.71665386651161E-011	0.3131363995	0.002	3:99:114:938#0	2:5:1181:1968#0
rs2856725	6	32666738	NA	NA	rs9267873	6	32199352	NA	NA	10025904809	HLA-DRB5	79.6851871197	6.52404304866642E-011	0.2066279912	0
rs2856717	6	32670308	NA	NA	rs9267873	6	32199352	NA	NA	10025904809	HLA-DRB5	79.7127924812	6.91481936246656E-011	0.2080145331	0
rs2858305	6	32670464	NA	NA	rs9267873	6	32199352	NA	NA	10025904809	HLA-DRB5	79.7127924812	6.91481936246656E-011	0.2080145331	0
rs9267947	6	32211218	NA	NA	rs9275596	6	32681631	NA	NA	10025904809	HLA-DRB5	-80.7039711931	9.42559168201269E-011	0.2177453609	0.007	2:5:699:878#0
rs9267873	6	32199352	NA	NA	rs9275596	6	32681631	NA	NA	10025904809	HLA-DRB5	80.8147993732	1.20146249534571E-010	0.2006986008	0.002
rs7192	6	32411646	NA	Promoter	rs9267947	6	32211218	NA	NA	10025904809	HLA-DRB5	-79.0991329791	1.37458122491955E-010	0.2513831201	0	1:32:1297:1694#0
rs659445	6	31864304	Enhancer	Promoter	rs805262	6	31628733	Enhancer	Promoter	10025904809	HLA-DRB5	-89.474027612	1.5372998242088E-010	0.142514012	0.004
rs535586	6	31860337	NA	NA	rs805262	6	31628733	Enhancer	Promoter	10025904809	HLA-DRB5	-89.9048398657	1.59296255601486E-010	0.1415362597	0.004
rs2395173	6	32404859	Enhancer	NA	rs2856717	6	32670308	NA	NA	10025904809	HLA-DRB5	82.3366106017	1.94649156149975E-010	0.285653064	0.009	1:99:363:702#0	1:5:1593:1444#0	1:1:1266:222#0	2:53:269:1937#0	2:66:1312:962#0	2:32:693:1794#0
rs2395173	6	32404859	Enhancer	NA	rs2858305	6	32670464	NA	NA	10025904809	HLA-DRB5	82.3366106017	1.94649156149975E-010	0.285653064	0.009	1:99:363:702#0	1:5:1593:1444#0	1:1:1266:222#0	2:53:269:1937#0	2:66:1312:962#0	2:32:693:1794#0
rs2856717	6	32670308	NA	NA	rs3135338	6	32401217	NA	NA	10025904809	HLA-DRB5	82.3036499653	1.99849240210979E-010	0.2864015777	0.009	1:100:754:1715#0	1:99:363:702#0	1:5:1593:1444#0	2:32:693:1794#0
rs2858305	6	32670464	NA	NA	rs3135338	6	32401217	NA	NA	10025904809	HLA-DRB5	82.3036499653	1.99849240210979E-010	0.2864015777	0.009	1:100:754:1715#0	1:99:363:702#0	1:5:1593:1444#0	2:32:693:1794#0
rs2395173	6	32404859	Enhancer	NA	rs2856725	6	32666738	NA	NA	10025904809	HLA-DRB5	82.1526540148	2.04837690503781E-010	0.284409476	0.009	2:66:1420:1711#0	1:99:363:702#0	1:5:1593:1444#0	1:7:1697:1085#0	2:53:269:1937#0	2:32:693:1794#0
rs2856725	6	32666738	NA	NA	rs3135338	6	32401217	NA	NA	10025904809	HLA-DRB5	82.1222707464	2.10246206459016E-010	0.2851439506	0.008	2:66:1420:1711#0	1:100:754:1715#0	1:7:1697:1085#0	1:99:363:702#0	1:5:1593:1444#0	2:32:693:1794#0
rs2524089	6	31266522	NA	NA	rs9267873	6	32199352	NA	NA	10025904809	HLA-DRB5	84.0433639401	2.78947338584139E-010	0.1503627145	0.001
rs2243868	6	31261276	NA	NA	rs9267873	6	32199352	NA	NA	10025904809	HLA-DRB5	83.8379259157	3.16826788972907E-010	0.1492702763	0.001
rs2856717	6	32670308	NA	NA	rs9267947	6	32211218	NA	NA	10025904809	HLA-DRB5	-76.7460473613	3.47929915176315E-010	0.2159405898	0.01	1:26:1385:1743#0
rs2858305	6	32670464	NA	NA	rs9267947	6	32211218	NA	NA	10025904809	HLA-DRB5	-76.7460473613	3.47929915176315E-010	0.2159405898	0.01	1:26:1385:1743#0
rs6932542	6	32380262	NA	NA	rs9268005	6	32224388	Enhancer	NA	10025904809	HLA-DRB5	81.2730763688	3.83933629994823E-010	0.3075827882	0	2:33:802:1130	2:81:340:1832#0
rs2246954	6	31265262	NA	NA	rs9267873	6	32199352	NA	NA	10025904809	HLA-DRB5	82.3594540272	4.22448143835351E-010	0.1584894999	0.003
rs2395173	6	32404859	Enhancer	NA	rs9275141	6	32651117	NA	NA	10025904809	HLA-DRB5	-80.1299384613	6.1701548293875E-010	0.2843606796	0.001	2:31:1696:520	2:77:1198:439#0	7:49:182:33#0
rs3135338	6	32401217	NA	NA	rs9275141	6	32651117	NA	NA	10025904809	HLA-DRB5	-79.8814067092	7.58478156546185E-010	0.2834086001	0.001	2:31:1696:520	2:42:1054:282#0	2:67:848:1468#0	7:49:182:33#0
rs2301271	6	32725193	NA	NA	rs3117098	6	32358513	NA	NA	10025904809	HLA-DRB5	81.5797035553	8.39142164296001E-010	0.2976333862	0.001	1:44:1641:1683#0	8:17:733:1257#0
rs3117098	6	32358513	NA	NA	rs7453920	6	32730012	NA	NA	10025904809	HLA-DRB5	81.4405253636	8.44361271168088E-010	0.2979553021	0	1:44:1641:1683#0	2:57:257:734#0	8:17:733:1257#0
rs2051549	6	32730086	NA	NA	rs3117098	6	32358513	NA	NA	10025904809	HLA-DRB5	81.3882028627	0.000000001	0.285402229	0.001	1:44:1641:1683#0	2:57:257:734#0	8:17:733:1257#0
rs6932542	6	32380262	NA	NA	rs926070	6	32257566	Enhancer	NA	10025904809	HLA-DRB5	79.173442945	1.28278450020294E-009	0.2997029994	0	1:19:1350:1666
rs3129882	6	32409530	NA	Promoter	rs422951	6	32188383	NA	NA	10025904809	HLA-DRB5	-66.9272708262	5.60560098815664E-009	0.2672913494	0.006	1:88:1278:1871#0	2:57:1374:1305#0	8:21:1328:354#0
rs2516398	6	31481526	Enhancer	NA	rs2856717	6	32670308	NA	NA	10025904809	HLA-DRB5	78.346663386	0.000000007	0.1762639524	0
rs2516398	6	31481526	Enhancer	NA	rs2858305	6	32670464	NA	NA	10025904809	HLA-DRB5	78.346663386	0.000000007	0.1762639524	0
rs2844494	6	31483415	NA	NA	rs2856717	6	32670308	NA	NA	10025904809	HLA-DRB5	78.3675783197	7.41098214759402E-009	0.1737937004	0
rs2844494	6	31483415	NA	NA	rs2858305	6	32670464	NA	NA	10025904809	HLA-DRB5	78.3675783197	7.41098214759402E-009	0.1737937004	0
rs2256965	6	31555130	Enhancer	NA	rs9275596	6	32681631	NA	NA	10025904809	HLA-DRB5	74.9101458718	7.56170862954485E-009	0.1872596659	0
rs2516398	6	31481526	Enhancer	NA	rs2856725	6	32666738	NA	NA	10025904809	HLA-DRB5	78.6962682473	7.7821514277206E-009	0.1743898885	0
rs2844494	6	31483415	NA	NA	rs2856725	6	32666738	NA	NA	10025904809	HLA-DRB5	78.7498374638	8.2083495521554E-009	0.1719523133	0
rs2516398	6	31481526	Enhancer	NA	rs2858331	6	32681277	NA	NA	10025904809	HLA-DRB5	-83.0383916256	8.31469328563528E-009	0.1115040024	0.007
rs507778	6	32209861	Enhancer	NA	rs630379	6	31922254	NA	NA	10025904809	HLA-DRB5	-82.0310191704	8.90254219041213E-009	0.1636720219	0.001
rs2243868	6	31261276	NA	NA	rs507778	6	32209861	Enhancer	NA	10025904809	HLA-DRB5	-76.5998359083	9.7149370854863E-009	0.1085940598	0.006
rs2256965	6	31555130	Enhancer	NA	rs2856717	6	32670308	NA	NA	10025904809	HLA-DRB5	73.0357174553	1.01187547112564E-008	0.1831093718	0
rs2256965	6	31555130	Enhancer	NA	rs2858305	6	32670464	NA	NA	10025904809	HLA-DRB5	73.0357174553	1.01187547112564E-008	0.1831093718	0
rs2524089	6	31266522	NA	NA	rs507778	6	32209861	Enhancer	NA	10025904809	HLA-DRB5	-76.4184685942	1.03374646995624E-008	0.1092689612	0.006	7:75:515:1048#0
rs2256965	6	31555130	Enhancer	NA	rs2856725	6	32666738	NA	NA	10025904809	HLA-DRB5	73.1075258087	1.14956592776525E-008	0.1812575253	0
rs2395173	6	32404859	Enhancer	NA	rs9267947	6	32211218	NA	NA	10025904809	HLA-DRB5	-76.4193556635	1.41884155757473E-008	0.2879343767	0.003	1:32:1297:1694#0	7:78:1595:547#0	8:81:1125:192#0
rs1265758	6	32323529	Enhancer	NA	rs7453920	6	32730012	NA	NA	10025904809	HLA-DRB5	75.2572947735	1.50577798529246E-008	0.2494505539	0.004
rs1265758	6	32323529	Enhancer	NA	rs2301271	6	32725193	NA	NA	10025904809	HLA-DRB5	75.2980210189	1.526158000045E-008	0.2488478162	0.004
rs3135338	6	32401217	NA	NA	rs9267947	6	32211218	NA	NA	10025904809	HLA-DRB5	-76.3809514338	1.5649921668667E-008	0.286298303	0.003	2:7:391:884#0	7:78:1595:547#0	8:81:1125:192#0
rs2395150	6	32326045	NA	NA	rs7453920	6	32730012	NA	NA	10025904809	HLA-DRB5	74.517841909	1.85561748283947E-008	0.250409918	0.004
rs2523589	6	31327334	Enhancer	NA	rs9267873	6	32199352	NA	NA	10025904809	HLA-DRB5	-75.6159119836	1.87527402972556E-008	0.1405319231	0.001
rs2301271	6	32725193	NA	NA	rs2395150	6	32326045	NA	NA	10025904809	HLA-DRB5	74.5616434047	1.87830760536614E-008	0.2498095242	0.004
rs1265758	6	32323529	Enhancer	NA	rs2051549	6	32730086	NA	NA	10025904809	HLA-DRB5	74.7573143502	1.92831925665225E-008	0.2404709962	0.004
rs2844494	6	31483415	NA	NA	rs2858331	6	32681277	NA	NA	10025904809	HLA-DRB5	-80.9413744757	0.00000002	0.1073596193	0.007
rs3869109	6	31184196	Enhancer	NA	rs9267873	6	32199352	NA	NA	10025904809	HLA-DRB5	76.5082358496	2.00831729721914E-008	0.1290919494	0.001
rs2247056	6	31265490	NA	NA	rs9267873	6	32199352	NA	NA	10025904809	HLA-DRB5	83.3400817386	2.19348971973218E-008	0.1481708055	0.009
rs2051549	6	32730086	NA	NA	rs2395150	6	32326045	NA	NA	10025904809	HLA-DRB5	74.0160511827	2.37448381061986E-008	0.2413659213	0.005
rs2596501	6	31321211	NA	NA	rs9267873	6	32199352	NA	NA	10025904809	HLA-DRB5	75.2533585785	2.37501009426681E-008	0.1226156045	0.003
rs6457374	6	31272261	NA	NA	rs9267873	6	32199352	NA	NA	10025904809	HLA-DRB5	83.0631008643	2.73702935952896E-008	0.1475541024	0.009
rs2256965	6	31555130	Enhancer	NA	rs9275141	6	32651117	NA	NA	10025904809	HLA-DRB5	-71.7502861068	2.98160151748927E-008	0.1687196427	0
rs2269423	6	32145707	NA	Promoter	rs6932542	6	32380262	NA	NA	10025904809	HLA-DRB5	68.8544716811	3.0709382530232E-008	0.2452936588	0.001	7:91:1286:356#0
rs630379	6	31922254	NA	NA	rs805262	6	31628733	Enhancer	Promoter	10025904809	HLA-DRB5	-78.0546359827	3.17457586513257E-008	0.1533811256	0.003	1:93:696:1007#0	2:38:1319:1670#0	2:38:734:1803#0
rs3129882	6	32409530	NA	Promoter	rs412657	6	32211085	NA	NA	10025904809	HLA-DRB5	-66.0790452908	4.72384920289467E-008	0.2502320154	0.004	1:32:1297:1694#0	7:78:1595:547#0
rs2243868	6	31261276	NA	NA	rs2269423	6	32145707	NA	Promoter	10025904809	HLA-DRB5	72.5856038781	4.94208828119992E-008	0.2091256393	0.003
rs2524089	6	31266522	NA	NA	rs2269423	6	32145707	NA	Promoter	10025904809	HLA-DRB5	71.8163829763	5.37877304851473E-008	0.2091909303	0.003	2:7:925:1978#0
rs436388	6	32186264	NA	NA	rs6932542	6	32380262	NA	NA	10025904809	HLA-DRB5	69.6048555641	5.41580793358148E-008	0.1994420318	0.002	7:63:1216:147#0
rs412657	6	32211085	NA	NA	rs9275141	6	32651117	NA	NA	10025904809	HLA-DRB5	65.7448955076	5.66734445177529E-008	0.1754350928	0.008	2:34:964:990#0
rs7192	6	32411646	NA	Promoter	rs9268005	6	32224388	Enhancer	NA	10025904809	HLA-DRB5	72.501034359	5.93682937058622E-008	0.301686148	0.002	2:94:139:1568#0	7:8:1556:2005#0
rs412657	6	32211085	NA	NA	rs630379	6	31922254	NA	NA	10025904809	HLA-DRB5	-75.6857819627	5.95484562327305E-008	0.1807915924	0.001
rs1077393	6	31610529	NA	NA	rs9267873	6	32199352	NA	NA	10025904809	HLA-DRB5	-73.7027560797	0.000000065	0.1260772293	0.002	1:96:119:1188#0
rs507778	6	32209861	Enhancer	NA	rs535586	6	31860337	NA	NA	10025904809	HLA-DRB5	-74.5389836395	6.8334530883227E-008	0.1310307463	0
rs2256965	6	31555130	Enhancer	NA	rs3130320	6	32223258	Enhancer	Promoter	10025904809	HLA-DRB5	72.0144238908	7.04516255451183E-008	0.1681002968	0
rs507778	6	32209861	Enhancer	NA	rs659445	6	31864304	Enhancer	Promoter	10025904809	HLA-DRB5	-74.3164600802	7.26266249902666E-008	0.1320234385	0.001
rs1052486	6	31610686	NA	NA	rs9267873	6	32199352	NA	NA	10025904809	HLA-DRB5	-73.2978990113	7.38303464611453E-008	0.128407011	0.003	1:96:119:1188#0
rs3093998	6	31485174	Enhancer	Promoter	rs2072633	6	31919578	NA	NA	10025904809	HLA-DRB5	74.7433630884	1.05312685501994E-007	0.1346400387	0.007	8:7:1757:583#0
rs7192	6	32411646	NA	Promoter	rs926070	6	32257566	Enhancer	NA	10025904809	HLA-DRB5	70.8446350717	1.12821234912295E-007	0.2968825269	0.002	7:1:1084:118#0
rs412657	6	32211085	NA	NA	rs7192	6	32411646	NA	Promoter	10025904809	HLA-DRB5	-66.0571318405	1.40132562118604E-007	0.2171443428	0.006	1:32:1297:1694#0
rs6457374	6	31272261	NA	NA	rs507778	6	32209861	Enhancer	NA	10025904809	HLA-DRB5	-80.9856642732	1.57142148518117E-007	0.12487681	0.002	7:75:515:1048#0
rs2844494	6	31483415	NA	NA	rs9275141	6	32651117	NA	NA	10025904809	HLA-DRB5	-71.9673846358	1.92291068400269E-007	0.1528631411	0
rs2516390	6	31529883	Enhancer	NA	rs9268832	6	32427789	NA	Promoter	10025904809	HLA-DRB5	67.1230647389	2.00145335032526E-007	0.2439047928	0
rs630379	6	31922254	NA	NA	rs9267911	6	32205110	NA	NA	10025904809	HLA-DRB5	-72.9040313249	2.00387907562549E-007	0.1683708651	0.001
rs9268832	6	32427789	NA	Promoter	rs928815	6	31531215	Enhancer	NA	10025904809	HLA-DRB5	67.0594388957	2.07431457042375E-007	0.244612778	0
rs3093998	6	31485174	Enhancer	Promoter	rs592229	6	31930441	NA	NA	10025904809	HLA-DRB5	72.2022419498	2.08783305011735E-007	0.1564125708	0	2:38:170:1211#0	2:69:43:433#0
rs2516398	6	31481526	Enhancer	NA	rs9275141	6	32651117	NA	NA	10025904809	HLA-DRB5	-71.6258972484	2.11515564782201E-007	0.1549282705	0
rs2247056	6	31265490	NA	NA	rs507778	6	32209861	Enhancer	NA	10025904809	HLA-DRB5	-79.750159456	2.31873435372415E-007	0.1221513639	0.003
rs2844484	6	31536224	Enhancer	NA	rs9268832	6	32427789	NA	Promoter	10025904809	HLA-DRB5	66.7566854645	2.39409115266504E-007	0.2433107862	0
rs2395150	6	32326045	NA	NA	rs6903130	6	32732210	NA	NA	10025904809	HLA-DRB5	-65.2267897887	2.44139260415008E-007	0.2427373259	0
rs1573649	6	32731258	NA	NA	rs2395150	6	32326045	NA	NA	10025904809	HLA-DRB5	-65.2267897887	2.44139260415016E-007	0.2427373259	0
rs3104405	6	32682308	NA	NA	rs412657	6	32211085	NA	NA	10025904809	HLA-DRB5	-66.316183937	2.56464775894788E-007	0.1846182878	0.01	2:5:699:878#0
rs3117098	6	32358513	NA	NA	rs7756516	6	32723917	NA	NA	10025904809	HLA-DRB5	-68.8075419573	2.56753052698472E-007	0.2882380256	0.005	1:44:1641:1683#0
rs3115573	6	32218843	NA	NA	rs3117098	6	32358513	NA	NA	10025904809	HLA-DRB5	-64.3016997886	2.66677901708589E-007	0.2788886319	0.003	1:71:792:634	2:100:1088:1976
rs3117098	6	32358513	NA	NA	rs3130315	6	32220685	Enhancer	NA	10025904809	HLA-DRB5	-64.3016997886	2.66677901708596E-007	0.2788886319	0.003	1:71:792:634	2:100:1088:1976
rs3117098	6	32358513	NA	NA	rs405875	6	32215188	NA	NA	10025904809	HLA-DRB5	-63.9769227762	2.76798286243155E-007	0.2789086471	0.002	2:100:1088:1976
rs10807113	6	32722186	NA	NA	rs3117098	6	32358513	NA	NA	10025904809	HLA-DRB5	-67.972772041	2.78742953700807E-007	0.2913485599	0.005	1:44:1641:1683#0
rs2256965	6	31555130	Enhancer	NA	rs2858331	6	32681277	NA	NA	10025904809	HLA-DRB5	-71.7969021922	2.99509928045163E-007	0.1130697839	0.006
rs1265758	6	32323529	Enhancer	NA	rs1573649	6	32731258	NA	NA	10025904809	HLA-DRB5	-64.6267482466	0.000000319	0.2417064109	0
rs1265758	6	32323529	Enhancer	NA	rs6903130	6	32732210	NA	NA	10025904809	HLA-DRB5	-64.6267482466	0.000000319	0.2417064109	0
rs436388	6	32186264	NA	NA	rs535586	6	31860337	NA	NA	10025904809	HLA-DRB5	73.9671441964	3.35735296499599E-007	0.1752574511	0.01
rs2523608	6	31322559	NA	Promoter	rs3094187	6	31126944	Enhancer	Promoter	10025907254	HLA-G	107.3894698107	2.51091979380901E-016	0.2247412118	0.006	7:99:1346:697#0
rs2523608	6	31322559	NA	Promoter	rs3130453	6	31124849	Enhancer	Promoter	10025907254	HLA-G	-103.8161021036	1.38111726401374E-015	0.2142828273	0.003	7:99:1346:697#0
rs2156875	6	31317347	NA	NA	rs3130453	6	31124849	Enhancer	Promoter	10025907254	HLA-G	-95.010157532	4.02528952617767E-014	0.2043681991	0.003	7:99:1346:697#0	7:61:1343:6#0	8:80:391:1143#0
rs2517552	6	31007590	NA	NA	rs3130531	6	31206616	NA	NA	10025907254	HLA-G	95.725712491	8.54385572281163E-014	0.2509754955	0	1:77:1108:690#0	8:20:1153:409#0
rs2517527	6	31021547	NA	Promoter	rs3130531	6	31206616	NA	NA	10025907254	HLA-G	97.9480249668	1.20507436273637E-013	0.2584329416	0.003
rs2517527	6	31021547	NA	Promoter	rs887464	6	31145920	Enhancer	NA	10025907254	HLA-G	-92.9961081587	1.45812653735457E-013	0.2098036342	0.006
rs2239524	6	31125569	NA	Promoter	rs2523608	6	31322559	NA	Promoter	10025907254	HLA-G	93.1271602133	1.62922603726452E-012	0.2189493441	0.003	7:99:1346:697#0
rs2240064	6	31114573	NA	NA	rs2523608	6	31322559	NA	Promoter	10025907254	HLA-G	88.9001826796	5.43030110287837E-012	0.1877440677	0.01
rs2248373	6	31446546	Enhancer	NA	rs2256965	6	31555130	Enhancer	NA	10025907254	HLA-G	93.5452304403	3.04731912119133E-011	0.1942630514	0.002
rs2523608	6	31322559	NA	Promoter	rs3130712	6	31209510	NA	NA	10025907254	HLA-G	78.6436704683	1.0530154758836E-010	0.2688427599	0
rs2523608	6	31322559	NA	Promoter	rs3095250	6	31208340	NA	NA	10025907254	HLA-G	77.0110198529	2.71532060716904E-010	0.2765632975	0.001
rs2523608	6	31322559	NA	Promoter	rs3130688	6	31210216	NA	NA	10025907254	HLA-G	77.0110198529	2.71532060716904E-010	0.2765632975	0.001
rs2239524	6	31125569	NA	Promoter	rs2596464	6	31412961	NA	NA	10025907254	HLA-G	83.5650278045	3.55548671424714E-010	0.2025828826	0.006	1:41:1607:106	7:10:1606:1589#0
rs2523608	6	31322559	NA	Promoter	rs2523898	6	30993533	NA	NA	10025907254	HLA-G	79.8143466914	6.79030587001754E-010	0.1753941804	0
rs2523608	6	31322559	NA	Promoter	rs887464	6	31145920	Enhancer	NA	10025907254	HLA-G	-79.6469922276	3.05980655478703E-009	0.1665156561	0	1:75:792:1544#0
rs2523608	6	31322559	NA	Promoter	rs422951	6	32188383	NA	NA	10025907254	HLA-G	-74.2461101688	4.78175916038184E-009	0.1631537517	0.004
rs2524089	6	31266522	NA	NA	rs3130932	6	31133943	Enhancer	NA	10025907254	HLA-G	73.0166081039	7.84021391445795E-009	0.3115713287	0
rs2243868	6	31261276	NA	NA	rs3130932	6	31133943	Enhancer	NA	10025907254	HLA-G	72.9176411492	8.65367256251263E-009	0.3099252814	0
rs16898264	6	32677152	NA	NA	rs3094212	6	31085770	Enhancer	NA	10025907254	HLA-G	-67.9368405372	1.35519082031248E-008	0.2619914638	0.008
rs2647050	6	32669767	NA	NA	rs3094212	6	31085770	Enhancer	NA	10025907254	HLA-G	-67.9368405372	1.35519082031248E-008	0.2619914638	0.008
rs2856718	6	32670255	NA	NA	rs3094212	6	31085770	Enhancer	NA	10025907254	HLA-G	-67.9368405372	1.35519082031248E-008	0.2619914638	0.008
rs3868542	6	31145839	Enhancer	NA	rs4713411	6	30987176	NA	NA	10025907254	HLA-G	69.6153203808	2.64270848269997E-008	0.2531907269	0.002	2:76:1352:137#0
rs3868542	6	31145839	Enhancer	NA	rs7758976	6	30987786	NA	NA	10025907254	HLA-G	69.6153203808	2.64270848269997E-008	0.2531907269	0.002	2:76:1352:137#0
rs185819	6	32050067	Enhancer	Promoter	rs9366778	6	31269173	NA	NA	10025907254	HLA-G	-69.9836391411	3.04593289367288E-008	0.1964283735	0.007
rs2535311	6	31052684	NA	NA	rs9366778	6	31269173	NA	NA	10025907254	HLA-G	69.8297987388	3.22734611502709E-008	0.2007246835	0	2:37:1288:1955#0
rs3868542	6	31145839	Enhancer	NA	rs592229	6	31930441	NA	NA	10025907254	HLA-G	-68.6881022067	4.32639227671516E-008	0.2581519293	0.01
rs1062470	6	31084435	Enhancer	Promoter	rs2249742	6	31240721	Enhancer	Promoter	10025907254	HLA-G	58.5859923553	5.07407975317931E-008	0.4582316799	0.002
rs2249742	6	31240721	Enhancer	Promoter	rs3094205	6	31091862	Enhancer	NA	10025907254	HLA-G	58.5859923553	5.07407975317963E-008	0.4582316799	0.002
rs3130932	6	31133943	Enhancer	NA	rs9366778	6	31269173	NA	NA	10025907254	HLA-G	-72.027347676	8.11835076206187E-008	0.1865659276	0.001
rs2246954	6	31265262	NA	NA	rs3130932	6	31133943	Enhancer	NA	10025907254	HLA-G	66.2111938353	9.09250473736595E-008	0.335986243	0
rs3095352	6	30805921	Enhancer	NA	rs3130531	6	31206616	NA	NA	10025907254	HLA-G	66.9701818464	1.04570313796505E-007	0.2052588888	0.003
rs2535311	6	31052684	NA	NA	rs3132454	6	31489644	NA	NA	10025907254	HLA-G	68.2165616684	1.14762394679491E-007	0.2421410593	0
rs2535315	6	31052127	Enhancer	NA	rs3132454	6	31489644	NA	NA	10025907254	HLA-G	68.2165616684	1.14762394679491E-007	0.2421410593	0.007
rs1264302	6	30882634	Enhancer	Promoter	rs3094212	6	31085770	Enhancer	NA	10025907254	HLA-G	-63.1952538371	1.2192034284384E-007	0.2939895446	0.001
rs1264303	6	30882513	Enhancer	Promoter	rs3094212	6	31085770	Enhancer	NA	10025907254	HLA-G	-63.1952538371	1.2192034284384E-007	0.2939895446	0.001
rs1264333	6	30844314	Enhancer	NA	rs3094212	6	31085770	Enhancer	NA	10025907254	HLA-G	-63.1952538371	1.2192034284384E-007	0.2939895446	0.001
rs2074506	6	30890483	Enhancer	NA	rs3094212	6	31085770	Enhancer	NA	10025907254	HLA-G	-63.1952538371	1.2192034284384E-007	0.2939895446	0.001
rs2844654	6	30838688	NA	NA	rs3094212	6	31085770	Enhancer	NA	10025907254	HLA-G	-63.1952538371	1.2192034284384E-007	0.2939895446	0.001
rs2858331	6	32681277	NA	NA	rs405875	6	32215188	NA	NA	10025907254	HLA-G	67.6760247063	1.3331630095187E-007	0.1772424523	0.01	2:96:1655:695#0	7:79:553:146#0
rs3094187	6	31126944	Enhancer	Promoter	rs3130653	6	30822771	NA	NA	10025907254	HLA-G	68.2345798986	1.35764257543057E-007	0.165246654	0.008	1:86:1288:1359#0
rs2260000	6	31593476	NA	NA	rs2858331	6	32681277	NA	NA	10025907254	HLA-G	71.4337395219	1.4349018111382E-007	0.1791242911	0.007
rs2246954	6	31265262	NA	NA	rs6457327	6	31074030	NA	NA	10025907254	HLA-G	63.9190109314	1.46106692409564E-007	0.3263234374	0.005	7:14:606:669#0
rs16898264	6	32677152	NA	NA	rs2261033	6	31603591	NA	NA	10025907254	HLA-G	67.7029741079	2.0667485728747E-007	0.1679897947	0.008
rs2261033	6	31603591	NA	NA	rs2647050	6	32669767	NA	NA	10025907254	HLA-G	67.7029741079	2.06674857287488E-007	0.1679897947	0.008
rs2261033	6	31603591	NA	NA	rs2856718	6	32670255	NA	NA	10025907254	HLA-G	67.7029741079	2.06674857287488E-007	0.1679897947	0.008
rs16898264	6	32677152	NA	NA	rs9366778	6	31269173	NA	NA	10025907254	HLA-G	72.1096530991	0.000000232	0.1622962383	0.008	1:15:263:1164
rs2647050	6	32669767	NA	NA	rs9366778	6	31269173	NA	NA	10025907254	HLA-G	72.1096530991	0.000000232	0.1622962383	0.008
rs2856718	6	32670255	NA	NA	rs9366778	6	31269173	NA	NA	10025907254	HLA-G	72.1096530991	0.000000232	0.1622962383	0.008
rs2246954	6	31265262	NA	NA	rs2517448	6	31062667	Enhancer	NA	10025907254	HLA-G	62.7720905304	2.3690922938996E-007	0.325880264	0.005
rs2596501	6	31321211	NA	NA	rs9268528	6	32383108	NA	NA	10025907254	HLA-G	-63.9080564005	2.89176896147642E-007	0.229604344	0.01
rs3094187	6	31126944	Enhancer	Promoter	rs3095352	6	30805921	Enhancer	NA	10025907254	HLA-G	66.6211581762	3.37798026481812E-007	0.1556058348	0.008	1:88:1203:655#0
rs2736428	6	31843924	Enhancer	NA	rs2858331	6	32681277	NA	NA	10025907254	HLA-G	69.6280035943	3.43578542520426E-007	0.1633158348	0.005
rs2596501	6	31321211	NA	NA	rs9268542	6	32384721	NA	NA	10025907254	HLA-G	-63.6048957477	3.43738648877704E-007	0.2272599593	0.01
rs664367	6	36019227	Enhancer	NA	rs9394333	6	36144958	Enhancer	NA	10025918722	NA	-97.5958766958	1.38053958546814E-013	0.2002458978	0.005
rs851019	6	36014161	NA	NA	rs9394333	6	36144958	Enhancer	NA	10025918722	NA	-95.7914808991	4.15142732408426E-013	0.2021805232	0.005
rs851010	6	36041431	NA	NA	rs9394333	6	36144958	Enhancer	NA	10025918722	NA	-95.3726771981	4.3586377950099E-013	0.2014522012	0.004	7:32:1471:1952#0
rs664367	6	36019227	Enhancer	NA	rs9470238	6	36228600	NA	NA	10025918722	NA	81.7577469992	6.3887276216808E-009	0.1277112125	0.002
rs625204	6	35969768	NA	NA	rs9394333	6	36144958	Enhancer	NA	10025918722	NA	-84.1173046329	9.29124815589712E-009	0.1341368897	0.008
rs851010	6	36041431	NA	NA	rs9470238	6	36228600	NA	NA	10025918722	NA	79.618291592	1.49195690184042E-008	0.1289486982	0.002	7:98:450:57#0
rs851019	6	36014161	NA	NA	rs9470238	6	36228600	NA	NA	10025918722	NA	79.2855140114	1.76705959810928E-008	0.1292907243	0.002	8:9:585:568#0
rs9394333	6	36144958	Enhancer	NA	rs969659	6	35962978	NA	NA	10025918722	NA	73.3690433168	6.2379363245669E-008	0.1543914431	0.003
rs9394333	6	36144958	Enhancer	NA	rs9470191	6	35967058	NA	NA	10025918722	NA	73.3619998209	6.33282926805603E-008	0.1537645278	0.003
rs625204	6	35969768	NA	NA	rs9470238	6	36228600	NA	NA	10025918722	NA	80.3556973753	9.63320231374138E-008	0.0831204675	0
rs2070215	7	99696797	Enhancer	Promoter	rs533486	7	99440694	Enhancer	NA	10023839831	TRIM4	-77.7238270628	9.27061877156922E-009	0.2949940256	0.007	2:33:1326:1504#0
rs12705070	7	99656927	Enhancer	NA	rs533486	7	99440694	Enhancer	NA	10023839831	TRIM4	-74.9998598928	3.31684775634083E-008	0.289187115	0.008
rs2285886	7	99626295	Enhancer	NA	rs2572023	7	99474427	NA	Promoter	10023839831	TRIM4	51.6163052595	3.13225972782937E-007	0.5438215419	0.01	1:92:1134:517#0	7:47:1123:81#0
rs1859768	7	108039065	NA	NA	rs4730324	7	108228312	NA	NA	10025903582	THAP5	66.8836314241	1.76163417839983E-008	0.3713354091	0
rs17426315	7	108225047	NA	NA	rs1859768	7	108039065	NA	NA	10025903582	THAP5	59.9054944092	1.91354807617694E-007	0.402705739	0.001
rs1544346	7	108348466	NA	NA	rs40848	7	108139739	NA	NA	10025903582	THAP5	72.0649771125	2.65129915782338E-007	0.1937456359	0.002
rs1043615	7	108212353	Enhancer	Promoter	rs1859768	7	108039065	NA	NA	10025903582	THAP5	58.340521491	3.60536292563552E-007	0.4030754458	0.001
rs2070215	7	99696797	Enhancer	Promoter	rs533486	7	99440694	Enhancer	NA	10025910749	TRIM4	-76.4405785393	1.81054877309194E-008	0.2892607531	0.007	2:33:1326:1504#0
rs12705070	7	99656927	Enhancer	NA	rs533486	7	99440694	Enhancer	NA	10025910749	TRIM4	-73.6748551669	0.000000064	0.2833869607	0.008
rs2285886	7	99626295	Enhancer	NA	rs2572023	7	99474427	NA	Promoter	10025910749	TRIM4	51.7782762682	3.64715044994338E-007	0.5355806402	0.01	1:92:1134:517#0	7:47:1123:81#0
rs2102905	8	120978217	NA	NA	rs4871530	8	120715175	NA	NA	10023846910	DSCC1	86.0304369013	0.000000001	0.1956242403	0.006
rs1554376	8	120960461	NA	NA	rs4871530	8	120715175	NA	NA	10023846910	DSCC1	83.345665736	1.54817958702772E-009	0.1968196925	0.007
rs1554376	8	120960461	NA	NA	rs17217893	8	120769215	NA	NA	10023846910	DSCC1	83.3525785596	2.94090965378115E-009	0.1888551135	0.007
rs4871530	8	120715175	NA	NA	rs4871819	8	120993134	NA	NA	10023846910	DSCC1	80.695160281	6.42734181633351E-009	0.1811727314	0.008
rs10815388	9	6232242	NA	NA	rs721352	9	6332901	NA	NA	10023835104	IL33	89.9232894011	2.20556728605383E-011	0.2001941858	0.007
rs2169282	9	6350235	NA	NA	rs7033258	9	6234131	NA	NA	10023835104	IL33	86.2248597583	8.58481499431183E-011	0.186309714	0.002	1:43:563:160#0	1:30:948:116#0
rs7033258	9	6234131	NA	NA	rs7045097	9	6402856	NA	NA	10023835104	IL33	81.7178161946	1.10333079925381E-009	0.1683928628	0
rs524888	9	6459274	NA	NA	rs721352	9	6332901	NA	NA	10023835104	IL33	79.2662825667	6.39938102812202E-009	0.1417738165	0	2:75:1183:1074	3:43:780:1503#0
rs10815388	9	6232242	NA	NA	rs524888	9	6459274	NA	NA	10023835104	IL33	80.213663638	7.69824467668196E-009	0.1306025222	0.006
rs524888	9	6459274	NA	NA	rs7033258	9	6234131	NA	NA	10023835104	IL33	79.4145259789	1.00658773873235E-008	0.1303883074	0
rs2169282	9	6350235	NA	NA	rs401733	9	6455048	NA	NA	10023835104	IL33	78.8009323164	1.62812384508802E-008	0.1279111921	0.001	7:76:948:525#0
rs10815388	9	6232242	NA	NA	rs401733	9	6455048	NA	NA	10023835104	IL33	78.5191707612	3.31301234417552E-008	0.1339198702	0
rs401733	9	6455048	NA	NA	rs7033258	9	6234131	NA	NA	10023835104	IL33	77.8228202549	0.000000042	0.1337890228	0
rs1322166	9	6309862	NA	NA	rs524888	9	6459274	NA	NA	10023835104	IL33	72.8700915012	9.56508670827081E-008	0.1297293253	0.001
rs2459975	11	113653252	NA	NA	rs3934007	11	113539080	Enhancer	NA	10023847627	TMPRSS5	69.2986421987	1.09213106320363E-007	0.2873372046	0.001	1:76:1158:104#0	2:33:3:1194#0
rs10501540	11	83188446	NA	NA	rs6592112	11	83056943	NA	NA	10025921835	NA	-110.7406616347	1.32605189045527E-016	0.2530188307	0.005
rs1864775	11	83199166	NA	NA	rs6592112	11	83056943	NA	NA	10025921835	NA	-107.0618895219	1.25208637316975E-015	0.2392300099	0.007	8:27:1701:812#0
rs6592112	11	83056943	NA	NA	rs671313	11	83263018	NA	NA	10025921835	NA	-110.4142274563	5.70934239370818E-015	0.1857823282	0	8:11:332:1438#0
rs2436156	11	83263308	NA	NA	rs6592112	11	83056943	NA	NA	10025921835	NA	-110.4142274563	5.70934239370834E-015	0.1857823282	0.01	8:11:332:1438#0
rs1943750	11	83104179	NA	NA	rs510978	11	83334983	NA	NA	10025921835	NA	-92.7449284295	2.10070254071237E-011	0.1333146437	0.008
rs1943750	11	83104179	NA	NA	rs653546	11	83311905	NA	NA	10025921835	NA	-95.3206257802	2.46792017208447E-011	0.1424971507	0.004	7:80:1351:138#0
rs1943750	11	83104179	NA	NA	rs2436156	11	83263308	NA	NA	10025921835	NA	-93.5045246314	4.21226708395125E-011	0.1390313365	0.003
rs1943750	11	83104179	NA	NA	rs671313	11	83263018	NA	NA	10025921835	NA	-93.5045246314	4.21226708395125E-011	0.1390313365	0
rs11604322	11	82850052	NA	NA	rs601826	11	83270096	NA	NA	10025921835	NA	74.6814614409	1.86853585948418E-007	0.1364073157	0
rs11604322	11	82850052	NA	NA	rs641838	11	83285873	Enhancer	NA	10025921835	NA	74.944889212	2.29605855082509E-007	0.1358067012	0
rs11604322	11	82850052	NA	NA	rs494071	11	83280423	NA	NA	10025921835	NA	74.6912204199	0.00000024	0.1355335458	0
rs11604322	11	82850052	NA	NA	rs501139	11	83267970	NA	NA	10025921835	NA	74.0367246938	2.50100838116468E-007	0.1342086053	0.001
rs10772264	12	10496066	NA	NA	rs1967432	12	10604945	NA	NA	10023824236	KLRC2	80.7716599922	2.02441114056304E-008	0.0872104521	0.004
rs12907032	15	83718609	NA	NA	rs2667377	15	83529130	NA	NA	10025923766	NA	94.5525679049	9.39999625936088E-013	0.2177525317	0.005
rs1256439	15	83538911	NA	NA	rs12907032	15	83718609	NA	NA	10025923766	NA	94.3481362738	1.73861081540589E-012	0.2123518555	0.004
rs2667377	15	83529130	NA	NA	rs8023669	15	83720657	NA	NA	10025923766	NA	91.3758168	6.39741670637657E-012	0.2174924767	0.007	1:39:387:1610#0	2:100:258:2043#0
rs2667377	15	83529130	NA	NA	rs7172665	15	83717146	NA	NA	10025923766	NA	91.3100999215	9.01031769664292E-012	0.2173832064	0.006
rs1256439	15	83538911	NA	NA	rs8023669	15	83720657	NA	NA	10025923766	NA	91.2603985736	1.09010672853268E-011	0.2121504289	0.006	2:57:184:553#0
rs1256439	15	83538911	NA	NA	rs8035001	15	83750752	NA	NA	10025923766	NA	-78.9490808538	1.33359105008535E-011	0.4076347108	0
rs1256439	15	83538911	NA	NA	rs7172665	15	83717146	NA	NA	10025923766	NA	91.2998201225	1.49627468039745E-011	0.2102165057	0.005
rs2667377	15	83529130	NA	NA	rs8035001	15	83750752	NA	NA	10025923766	NA	-76.3772127739	2.56994343775293E-011	0.4152222352	0.001
rs11259964	15	83745534	NA	NA	rs1256439	15	83538911	NA	NA	10025923766	NA	-75.8592178364	9.03326675620409E-011	0.4271328023	0.001
rs11259964	15	83745534	NA	NA	rs2667377	15	83529130	NA	NA	10025923766	NA	-72.0192883207	2.83702667773605E-010	0.4335064443	0.001
rs1256428	15	83521818	NA	NA	rs8035001	15	83750752	NA	NA	10025923766	NA	67.478559706	7.73821692963466E-009	0.3820102558	0.004
rs11855722	15	83751420	Enhancer	NA	rs1256428	15	83521818	NA	NA	10025923766	NA	-84.1093202952	1.01297933574559E-008	0.1369558613	0.006
rs2251275	15	83560575	NA	NA	rs8035001	15	83750752	NA	NA	10025923766	NA	-69.538360184	1.73218058779718E-008	0.3559699623	0
rs11259964	15	83745534	NA	NA	rs1256428	15	83521818	NA	NA	10025923766	NA	62.721717723	4.05988564434442E-008	0.4048834032	0
rs1256428	15	83521818	NA	NA	rs12907032	15	83718609	NA	NA	10025923766	NA	-73.5333771103	4.36306477593386E-008	0.1713870366	0.001	7:84:1287:236#0
rs1256428	15	83521818	NA	NA	rs8023669	15	83720657	NA	NA	10025923766	NA	-70.4778593754	1.59897976759276E-007	0.173502515	0	2:100:258:2043#0	7:84:1287:236#0
rs11259964	15	83745534	NA	NA	rs2667385	15	83551313	Enhancer	NA	10025923766	NA	59.1834985721	2.60557385120816E-007	0.3954673537	0.005
rs1256428	15	83521818	NA	NA	rs7172665	15	83717146	NA	NA	10025923766	NA	-70.1777658435	2.62482152129778E-007	0.170288694	0	7:84:1287:236#0
rs8060878	16	72243624	NA	NA	rs9925415	16	72007399	Enhancer	NA	10025905043	HPR	68.9208759869	1.09883715209187E-009	0.2719703232	0.01
rs12708923	16	72020134	Enhancer	NA	rs8060878	16	72243624	NA	NA	10025905043	HPR	67.3558746819	4.1569395792217E-009	0.2644188322	0.009	8:74:291:764#0
rs12708923	16	72020134	Enhancer	NA	rs8043723	16	72248088	NA	NA	10025905043	HPR	66.4481174348	5.77011398146688E-009	0.2665660788	0.01
rs10492814	16	72126514	NA	Promoter	rs9925415	16	72007399	Enhancer	NA	10025905043	HPR	58.2779385666	1.74358142864348E-007	0.3324906668	0
rs8060878	16	72243624	NA	NA	rs9925415	16	72007399	Enhancer	NA	10033668752	HPR	68.3243807771	1.48256460841622E-009	0.2735016868	0.01
rs12708923	16	72020134	Enhancer	NA	rs8060878	16	72243624	NA	NA	10033668752	HPR	66.8920653057	5.08767238723922E-009	0.2667107604	0.009	8:74:291:764#0
rs12708923	16	72020134	Enhancer	NA	rs8043723	16	72248088	NA	NA	10033668752	HPR	65.9783920788	0.000000007	0.2688631016	0.01
rs10492814	16	72126514	NA	Promoter	rs9925415	16	72007399	Enhancer	NA	10033668752	HPR	58.0327516491	2.05703419307727E-007	0.3300619371	0
rs2270030	17	42856357	Enhancer	Promoter	rs3785891	17	42990340	NA	Promoter	10023830609	CCDC103	-72.9477043384	9.0831419132821E-008	0.1830839432	0.008	1:44:819:967#0
rs3785891	17	42990340	NA	Promoter	rs4043263	17	42860326	Enhancer	NA	10023830609	CCDC103	-72.2155821426	0.000000143	0.1771060933	0.009	1:44:819:967#0
rs110402	17	43880047	NA	NA	rs7225002	17	44189067	NA	NA	10025919814	NA	-84.7151195211	8.93463743593898E-012	0.3189703139	0.002
rs7206949	17	44247017	NA	NA	rs8064870	17	43926789	NA	NA	10025919814	NA	-86.9138585057	2.28716778781507E-011	0.2673276658	0.007	7:26:131:1753#0
rs7220988	17	44109474	NA	NA	rs8064870	17	43926789	NA	NA	10025919814	NA	-85.8148784656	4.2432634363741E-011	0.2657741658	0.007	2:20:220:530#0
rs6503455	17	44140748	Enhancer	NA	rs8064870	17	43926789	NA	NA	10025919814	NA	-83.2234757953	1.30560883573439E-010	0.2611858269	0.006
rs1158660	17	43945288	Enhancer	NA	rs7225002	17	44189067	NA	NA	10025919814	NA	-74.7916246931	2.56771987893554E-009	0.3382563365	0.001
rs110402	17	43880047	NA	NA	rs4792827	17	44131305	NA	NA	10025919814	NA	74.8592890558	1.66792494700304E-008	0.2039856074	0.001
rs11079738	17	44904049	NA	NA	rs11869096	17	43945100	Enhancer	Promoter	10025919814	NA	65.7457970092	3.27955245185178E-008	0.268470555	0.001
rs11079738	17	44904049	NA	NA	rs3785880	17	43993376	NA	NA	10025919814	NA	64.57180776	8.83043044624445E-008	0.2618886799	0
rs11079738	17	44904049	NA	NA	rs8064870	17	43926789	NA	NA	10025919814	NA	-65.3439308966	1.0146160178335E-007	0.2338956694	0.005
rs17692129	17	44793283	NA	NA	rs7225002	17	44189067	NA	NA	10025919814	NA	-63.6575940823	1.2640598117915E-007	0.4191464094	0.001
rs2435205	17	44018764	NA	NA	rs9303521	17	43805194	NA	NA	10025919814	NA	-67.4610048789	1.3559641013758E-007	0.2242006316	0.009	2:14:708:390#0	1:28:91:1060#0	2:29:4:1868#0
rs1880756	17	43826666	NA	NA	rs4792827	17	44131305	NA	NA	10025919814	NA	71.8878014783	0.000000231	0.1917909396	0
rs110402	17	43880047	NA	NA	rs7206949	17	44247017	NA	NA	10025919814	NA	72.2200593082	2.54616137276655E-007	0.1674888316	0.001
rs110402	17	43880047	NA	NA	rs7220988	17	44109474	NA	NA	10025919814	NA	70.911361654	3.40417231920037E-007	0.1672506849	0.001
rs1158660	17	43945288	Enhancer	NA	rs7225002	17	44189067	NA	NA	10025921882	NA	-69.7335869075	1.68948496661974E-008	0.3548406738	0.001
rs17692129	17	44793283	NA	NA	rs7225002	17	44189067	NA	NA	10025921882	NA	-68.4834041034	3.14436757638499E-008	0.3870683619	0.001
rs110402	17	43880047	NA	NA	rs7225002	17	44189067	NA	NA	10025921882	NA	-63.095057059	1.48417449298715E-007	0.3505287404	0.002
rs110402	17	43880047	NA	NA	rs7225002	17	44189067	NA	NA	10025930637	LOC644246	-91.6213010894	5.22664613689916E-014	0.3510012972	0.002
rs1158660	17	43945288	Enhancer	NA	rs7225002	17	44189067	NA	NA	10025930637	LOC644246	-84.7049465889	9.17912439534564E-012	0.3582880244	0.001
rs110402	17	43880047	NA	NA	rs4792827	17	44131305	NA	NA	10025930637	LOC644246	75.0699080357	1.05509705230694E-008	0.221881144	0.001
rs17692129	17	44793283	NA	NA	rs7225002	17	44189067	NA	NA	10025930637	LOC644246	-67.8890402602	1.37869223050966E-008	0.4293439849	0.001
rs11869096	17	43945100	Enhancer	Promoter	rs4792827	17	44131305	NA	NA	10025930637	LOC644246	66.4161667547	4.01028942047815E-008	0.2831323846	0.008
rs7220988	17	44109474	NA	NA	rs8064870	17	43926789	NA	NA	10025930637	LOC644246	-70.3227566076	4.96967726160937E-008	0.2688587397	0.007	2:20:220:530#0
rs7206949	17	44247017	NA	NA	rs8064870	17	43926789	NA	NA	10025930637	LOC644246	-70.1280636482	0.000000055	0.2708997865	0.007	7:26:131:1753#0
rs11079738	17	44904049	NA	NA	rs11869096	17	43945100	Enhancer	Promoter	10025930637	LOC644246	64.7017824262	8.11625916495502E-008	0.247088341	0.001
rs6503455	17	44140748	Enhancer	NA	rs8064870	17	43926789	NA	NA	10025930637	LOC644246	-67.8129266824	1.3063024578496E-007	0.2631814453	0.006
rs2435205	17	44018764	NA	NA	rs9303521	17	43805194	NA	NA	10025930637	LOC644246	-65.4507902206	2.38071055344462E-007	0.2392338212	0.009	2:14:708:390#0	1:28:91:1060#0	2:29:4:1868#0
rs2068431	19	38324030	NA	NA	rs2927743	19	38132334	NA	NA	10025924822	NA	88.1557692233	5.53958815753438E-014	0.3385429306	0
rs2927743	19	38132334	NA	NA	rs3910952	19	38292369	NA	NA	10025924822	NA	87.9694216505	6.15000798636853E-014	0.3391348401	0.001
rs241951	19	38270163	NA	Promoter	rs8105305	19	38403099	Enhancer	NA	10025924822	NA	73.8623278025	3.23917278671882E-010	0.3121106748	0.001
rs2927743	19	38132334	NA	NA	rs8105305	19	38403099	Enhancer	NA	10025924822	NA	76.3567150407	5.84721232085677E-010	0.2734408804	0.001
rs241951	19	38270163	NA	Promoter	rs4802150	19	38415814	Enhancer	NA	10025924822	NA	70.8150378342	1.2332937582754E-009	0.322804762	0.001
rs2927743	19	38132334	NA	NA	rs4802150	19	38415814	Enhancer	NA	10025924822	NA	72.3702047841	0.000000003	0.2849894024	0.001	1:6:359:1755#0	2:24:1481:64#0
rs256733	19	37875631	NA	NA	rs2912441	19	36940965	NA	NA	10025924822	NA	-57.178750695	1.77180851949035E-007	0.4754944723	0.001
rs1035441	19	37353791	NA	NA	rs2967436	19	37047472	NA	NA	10025924822	NA	-65.6326840376	1.8623137591185E-007	0.2563266943	0.005
rs2385181	19	37886330	NA	NA	rs2912441	19	36940965	NA	NA	10025924822	NA	-56.5313752545	2.45948014370221E-007	0.4769355137	0.002
