# Supplementary material for: Genome-wide epistatic expression quantitative trait loci discovery in four human tissues reveals the importance of local chromosomal interactions governing gene expression
Source: BMC Genomics. 2015 Feb 21;16(1):109. doi: 10.1186/s12864-015-1300-3 (PMC4345003; doi:10.1186/s12864-015-1300-3)
Supplement: Additional file 4: Table S6. — Bonferroni significant cis-cis epistatic eQTLs in the cerebellum. Table details the chromosome and position of the interacting SNPs (SNP1 and SNP2) and whether these SNPs occupy promoter and/or enhancer regions. Where a pair of interacting SNPs maps to a physically interacting HiC region, the HiC fragment is given. The statistics for the interaction models (effect size, p-value and adjusted r2) are given as well as the linkage disequilibrium (r2) between interacting SNPs. [file 12864_2015_1300_MOESM4_ESM.csv]

SNP1	Chr	Pos	Enhancer	Promoter	SNP2	Chr	Pos	Enhancer	Promoter	ProbeID	Gene	EffectSize	P-Value	Adjusted_R^2	LD(R^2)	Physical_Interactions
rs2077845	1	89715467	NA	NA	rs6428503	1	89584069	NA	NA	10025903055	GBP3	-63.3367240781	0.000000082	0.1958479277	0.007	2:47:1083:1939#0
rs12047152	1	89554470	Enhancer	NA	rs2077845	1	89715467	NA	NA	10025903055	GBP3	-60.9656928476	2.23800732939146E-007	0.1943760824	0.007	2:59:413:1522#0	7:63:487:1556#0
rs12408856	1	89555600	Enhancer	NA	rs2077845	1	89715467	NA	NA	10025903055	GBP3	-60.8978045162	2.28328196096326E-007	0.194582353	0.007	2:59:413:1522#0	7:63:487:1556#0
rs1961245	2	55093842	Enhancer	NA	rs2588518	2	55223282	Enhancer	NA	10025932955	NA	-78.6709679582	2.29475151916632E-010	0.1602445072	0.001
rs1961245	2	55093842	Enhancer	NA	rs4671972	2	54979666	NA	NA	10025932955	NA	62.2041707592	0.000000243	0.1355866841	0.002	7:24:734:704#0
rs165052	2	55021758	NA	NA	rs3816191	2	55138379	NA	NA	10025932955	NA	-58.2188490461	4.8982311621307E-007	0.1606143829	0
rs6779573	3	23900401	Enhancer	NA	rs9870693	3	24200811	NA	NA	10025907049	NR1D2	-78.0420237403	2.12934252715356E-009	0.1635085411	0.005
rs10022237	4	88228228	NA	NA	rs6531956	4	88117272	NA	NA	10025903432	HSD17B13	-58.0960952686	8.22510989127292E-008	0.3103472076	0.006	2:51:1558:1279#0
rs6839903	4	39921551	NA	NA	rs7670291	4	39690585	NA	NA	10025905846	N4BP2	71.1868401042	6.63179167282167E-008	0.1418726059	0
rs16869853	4	20692580	NA	NA	rs6843196	4	20796706	NA	NA	10025912536	KCNIP4	76.6656453953	3.2423602167651E-011	0.2488467376	0.001
rs16869853	4	20692580	NA	NA	rs9998323	4	20814178	NA	NA	10025912536	KCNIP4	-76.072433897	3.8607574248633E-010	0.1534403515	0.002
rs16869853	4	20692580	NA	NA	rs16869987	4	20805765	NA	NA	10025912536	KCNIP4	59.9809999146	4.3955836134324E-007	0.1836600034	0.001
rs2217346	5	15611320	NA	NA	rs4571472	5	15721360	Enhancer	NA	10023849014	NA	63.7631236695	4.6496732222728E-008	0.280402568	0.003
rs7720476	5	15635087	Enhancer	NA	rs924455	5	15747866	NA	NA	10023849014	NA	66.9915477944	6.07744373237224E-008	0.2797531673	0.001
rs12757	5	15629061	NA	NA	rs1505034	5	15774034	NA	NA	10023849014	NA	67.5865333817	7.96793177664955E-008	0.2691848967	0	2:32:347:517
rs1505034	5	15774034	NA	NA	rs7720476	5	15635087	Enhancer	NA	10023849014	NA	65.7039906479	1.19184112421236E-007	0.27250089	0.001
rs2217346	5	15611320	NA	NA	rs924455	5	15747866	NA	NA	10023849014	NA	60.4622887972	1.32608731041142E-007	0.2704170138	0.002
rs3104405	6	32682308	NA	NA	rs6932542	6	32380262	NA	NA	10023808986	NA	-68.6242410643	1.715444052443E-008	0.1713055285	0.009	3:14:973:379#0	7:59:275:1212#0
rs2941399	6	42467898	NA	NA	rs375435	6	42661404	Enhancer	NA	10023820459	PRPH2	83.4368699019	1.89213179436769E-013	0.3072788753	0.001
rs2523454	6	31367865	NA	Promoter	rs6941112	6	31946614	Enhancer	NA	10025903988	MICB	-76.0125163906	0.000000027	0.146206843	0.007
rs2523457	6	31365707	Enhancer	NA	rs6941112	6	31946614	Enhancer	NA	10025903988	MICB	-75.8482120793	2.82077063382096E-008	0.158714604	0.007
rs1041981	6	31540784	Enhancer	NA	rs6941112	6	31946614	Enhancer	NA	10025903988	MICB	-71.1918988853	4.86186093489842E-008	0.1134274124	0.002	1:28:1421:1676#0
rs2071591	6	31515799	Enhancer	Promoter	rs6941112	6	31946614	Enhancer	NA	10025903988	MICB	-70.6139273045	6.31525934109479E-008	0.1148518223	0.002	3:33:1537:1315#0
rs2249742	6	31240721	Enhancer	Promoter	rs3094187	6	31126944	Enhancer	Promoter	10025903988	MICB	66.1684617066	8.84099973129348E-008	0.1474635383	0.01
rs2517485	6	31074101	NA	NA	rs2523554	6	31331829	NA	NA	10025903988	MICB	71.4622815041	1.44881460789807E-007	0.1161778495	0.008	2:82:158:240#0
rs2523554	6	31331829	NA	NA	rs3130688	6	31210216	NA	NA	10025903988	MICB	-66.7360573413	3.97707017166137E-007	0.1218183176	0	1:54:1533:1639#0	1:45:1704:396#0
rs2523554	6	31331829	NA	NA	rs3095250	6	31208340	NA	NA	10025903988	MICB	-66.7512891468	4.05200222034877E-007	0.122600038	0	1:54:1533:1639#0	1:45:1704:396#0
rs3130573	6	31106268	Enhancer	NA	rs4713412	6	30987211	NA	NA	10025903988	MICB	-67.6333396051	4.69202531422777E-007	0.1192329716	0
rs6932542	6	32380262	NA	NA	rs926070	6	32257566	Enhancer	NA	10025904809	HLA-DRB5	76.5553334997	8.12632142140951E-010	0.2752244564	0	1:19:1350:1666
rs2256965	6	31555130	Enhancer	NA	rs3130320	6	32223258	Enhancer	Promoter	10025904809	HLA-DRB5	77.319467904	1.30616601725145E-009	0.1687191821	0.002
rs2256965	6	31555130	Enhancer	NA	rs3096700	6	32221782	Enhancer	NA	10025904809	HLA-DRB5	76.1945375427	1.79399653331794E-009	0.1494680587	0.003
rs3096700	6	32221782	Enhancer	NA	rs3117098	6	32358513	NA	NA	10025904809	HLA-DRB5	69.9811321374	3.42286770178984E-009	0.3022402993	0.004	1:71:792:634	2:100:1088:1976
rs1265758	6	32323529	Enhancer	NA	rs9275596	6	32681631	NA	NA	10025904809	HLA-DRB5	69.6343425204	3.7725906499378E-009	0.2368850051	0.001
rs2395150	6	32326045	NA	NA	rs9275596	6	32681631	NA	NA	10025904809	HLA-DRB5	69.6343425204	3.7725906499378E-009	0.2368850051	0.001
rs2256965	6	31555130	Enhancer	NA	rs9275596	6	32681631	NA	NA	10025904809	HLA-DRB5	71.479608045	0.000000006	0.1863831974	0.002
rs1053924	6	32120715	Enhancer	Promoter	rs6457617	6	32663851	NA	NA	10025904809	HLA-DRB5	-69.9988697686	8.07873754589548E-009	0.1923828508	0
rs1265759	6	32322393	NA	NA	rs9275596	6	32681631	NA	NA	10025904809	HLA-DRB5	67.5283489552	8.20388992625447E-009	0.2296057893	0.003
rs1053924	6	32120715	Enhancer	Promoter	rs9275224	6	32659878	NA	NA	10025904809	HLA-DRB5	-70.0133668853	8.68756002323968E-009	0.1911913869	0
rs2844484	6	31536224	Enhancer	NA	rs3096700	6	32221782	Enhancer	NA	10025904809	HLA-DRB5	73.8394474896	1.0055648570825E-008	0.1409225475	0.002
rs2516390	6	31529883	Enhancer	NA	rs3096700	6	32221782	Enhancer	NA	10025904809	HLA-DRB5	73.4336641443	0.000000012	0.1396883457	0.001	1:6:922:962#0
rs3096700	6	32221782	Enhancer	NA	rs928815	6	31531215	Enhancer	NA	10025904809	HLA-DRB5	73.4336641443	0.000000012	0.1396883457	0.001	1:6:922:962#0
rs3101942	6	32870057	NA	NA	rs7192	6	32411646	NA	Promoter	10025904809	HLA-DRB5	69.4912615832	0.000000016	0.196907872	0.001
rs2071540	6	32812916	Enhancer	Promoter	rs9268832	6	32427789	NA	Promoter	10025904809	HLA-DRB5	65.8979970739	2.18751965127907E-008	0.2468162192	0.009
rs7192	6	32411646	NA	Promoter	rs9267947	6	32211218	NA	NA	10025904809	HLA-DRB5	-66.8723502798	2.9746665842869E-008	0.2311414675	0	1:32:1297:1694#0
rs2269423	6	32145707	NA	Promoter	rs6932542	6	32380262	NA	NA	10025904809	HLA-DRB5	66.5638468613	3.09226503579422E-008	0.2014149939	0.001	7:91:1286:356#0
rs2844484	6	31536224	Enhancer	NA	rs3130320	6	32223258	Enhancer	Promoter	10025904809	HLA-DRB5	71.3675089714	4.67447315431249E-008	0.1520840766	0.003
rs2256965	6	31555130	Enhancer	NA	rs7192	6	32411646	NA	Promoter	10025904809	HLA-DRB5	67.8837514439	4.75359073456222E-008	0.1766560761	0.003
rs3117098	6	32358513	NA	NA	rs412657	6	32211085	NA	NA	10025904809	HLA-DRB5	-63.2857956148	5.33466695300271E-008	0.3151778048	0.003
rs3130320	6	32223258	Enhancer	Promoter	rs928815	6	31531215	Enhancer	NA	10025904809	HLA-DRB5	70.9216125972	5.610490174407E-008	0.1509443727	0.003	1:6:922:962#0
rs2516390	6	31529883	Enhancer	NA	rs3130320	6	32223258	Enhancer	Promoter	10025904809	HLA-DRB5	70.9216125972	5.61049017440723E-008	0.1509443727	0.003	1:6:922:962#0
rs2071540	6	32812916	Enhancer	Promoter	rs7192	6	32411646	NA	Promoter	10025904809	HLA-DRB5	64.9362120297	7.04842165416631E-008	0.1987661385	0	3:3:1200:766#0	2:41:1219:897#0	7:75:585:1793#0
rs1265759	6	32322393	NA	NA	rs389883	6	31947460	Enhancer	NA	10025904809	HLA-DRB5	67.1577673193	8.05603931525512E-008	0.2198375008	0.004
rs436388	6	32186264	NA	NA	rs6932542	6	32380262	NA	NA	10025904809	HLA-DRB5	64.8572365952	8.57706973611556E-008	0.2059799302	0.001	7:63:1216:147#0
rs3101942	6	32870057	NA	NA	rs9268832	6	32427789	NA	Promoter	10025904809	HLA-DRB5	64.4909843861	0.000000091	0.2321226911	0.005
rs154981	6	32880993	NA	NA	rs7192	6	32411646	NA	Promoter	10025904809	HLA-DRB5	62.7490070561	9.13333422569855E-008	0.1952590119	0.002	7:1:931:1380#0
rs2269423	6	32145707	NA	Promoter	rs535586	6	31860337	NA	NA	10025904809	HLA-DRB5	70.0648573802	9.54034086784785E-008	0.1554418004	0.005
rs2269423	6	32145707	NA	Promoter	rs659445	6	31864304	Enhancer	Promoter	10025904809	HLA-DRB5	70.0648573802	9.54034086784785E-008	0.1554418004	0.005
rs2256965	6	31555130	Enhancer	NA	rs9268832	6	32427789	NA	Promoter	10025904809	HLA-DRB5	64.6424382883	9.73148656882783E-008	0.2147948777	0.007
rs2256965	6	31555130	Enhancer	NA	rs535586	6	31860337	NA	NA	10025904809	HLA-DRB5	67.4850808133	9.81007623108256E-008	0.1256685677	0
rs2256965	6	31555130	Enhancer	NA	rs659445	6	31864304	Enhancer	Promoter	10025904809	HLA-DRB5	67.4850808133	9.81007623108256E-008	0.1256685677	0
rs507778	6	32209861	Enhancer	NA	rs630379	6	31922254	NA	NA	10025904809	HLA-DRB5	-70.5436912025	1.0044543168134E-007	0.1473914371	0.009
rs389883	6	31947460	Enhancer	NA	rs422951	6	32188383	NA	NA	10025904809	HLA-DRB5	-65.9079747454	1.1521970313346E-007	0.1953971698	0	2:66:420:100#0
rs9267947	6	32211218	NA	NA	rs9268832	6	32427789	NA	Promoter	10025904809	HLA-DRB5	-63.1806680701	1.24398204924656E-007	0.2514057339	0.009
rs10947121	6	30999997	NA	NA	rs436388	6	32186264	NA	NA	10025904809	HLA-DRB5	-65.1114671338	0.00000018	0.1617261969	0.005	8:24:1297:26#0
rs2269423	6	32145707	NA	Promoter	rs9268832	6	32427789	NA	Promoter	10025904809	HLA-DRB5	66.394719439	0.000000265	0.2265079629	0.006
rs1265758	6	32323529	Enhancer	NA	rs389883	6	31947460	Enhancer	NA	10025904809	HLA-DRB5	64.2837814258	2.77577141230207E-007	0.2165479917	0.006
rs2395150	6	32326045	NA	NA	rs389883	6	31947460	Enhancer	NA	10025904809	HLA-DRB5	64.2837814258	2.77577141230207E-007	0.2165479917	0.006
rs2523589	6	31327334	Enhancer	NA	rs9268005	6	32224388	Enhancer	NA	10025904809	HLA-DRB5	-64.2933567837	2.79474980144146E-007	0.2081396746	0.004
rs2239804	6	32411523	NA	Promoter	rs2256965	6	31555130	Enhancer	NA	10025904809	HLA-DRB5	-64.0054640186	2.99793393566134E-007	0.126255095	0.006
rs2523589	6	31327334	Enhancer	NA	rs926070	6	32257566	Enhancer	NA	10025904809	HLA-DRB5	-63.8437347802	3.04249318165861E-007	0.2041970336	0.004
rs2395173	6	32404859	Enhancer	NA	rs532098	6	32578052	Enhancer	Promoter	10025904809	HLA-DRB5	-62.264632836	3.37302193637275E-007	0.2999160842	0.002	2:16:241:1528	2:40:58:595	2:50:134:1947#0	7:65:1389:34#0	8:2:1159:700#0
rs1265759	6	32322393	NA	NA	rs437179	6	31929014	NA	NA	10025904809	HLA-DRB5	63.5877761472	3.52901691082404E-007	0.209462325	0.004	2:25:313:1137#0
rs2844484	6	31536224	Enhancer	NA	rs644827	6	31838441	Enhancer	Promoter	10025904809	HLA-DRB5	65.5090131223	4.62289253717478E-007	0.1131474253	0.001
rs3135338	6	32401217	NA	NA	rs532098	6	32578052	Enhancer	Promoter	10025904809	HLA-DRB5	-61.6835869105	4.63789801018544E-007	0.2983237647	0.002	2:16:241:1528	2:40:58:595	2:50:134:1947#0	8:2:1159:700#0
rs2239804	6	32411523	NA	Promoter	rs2844484	6	31536224	Enhancer	NA	10025904809	HLA-DRB5	-63.25623656	4.65916123679452E-007	0.1252556	0.001
rs2844484	6	31536224	Enhancer	NA	rs660550	6	31837277	Enhancer	NA	10025904809	HLA-DRB5	65.4190393862	4.71374157283181E-007	0.1123219461	0.004
rs2242665	6	31839309	Enhancer	Promoter	rs2844484	6	31536224	Enhancer	NA	10025904809	HLA-DRB5	65.4190393862	4.71374157283184E-007	0.1123219461	0.001
rs2516390	6	31529883	Enhancer	NA	rs644827	6	31838441	Enhancer	Promoter	10025904809	HLA-DRB5	65.3902250012	4.93427537046031E-007	0.1121036064	0.001
rs644827	6	31838441	Enhancer	Promoter	rs928815	6	31531215	Enhancer	NA	10025904809	HLA-DRB5	65.3902250012	4.9342753704605E-007	0.1121036064	0.001
rs2516390	6	31529883	Enhancer	NA	rs660550	6	31837277	Enhancer	NA	10025904809	HLA-DRB5	65.3006740351	5.0292284566319E-007	0.1112915132	0.004
rs2242665	6	31839309	Enhancer	Promoter	rs2516390	6	31529883	Enhancer	NA	10025904809	HLA-DRB5	65.3006740351	5.02922845663242E-007	0.1112915132	0.001
rs2242665	6	31839309	Enhancer	Promoter	rs928815	6	31531215	Enhancer	NA	10025904809	HLA-DRB5	65.3006740351	5.02922845663242E-007	0.1112915132	0.001
rs660550	6	31837277	Enhancer	NA	rs928815	6	31531215	Enhancer	NA	10025904809	HLA-DRB5	65.3006740351	5.02922845663242E-007	0.1112915132	0.004
rs389883	6	31947460	Enhancer	NA	rs507778	6	32209861	Enhancer	NA	10025904809	HLA-DRB5	-66.050432964	5.22791132831296E-007	0.1632985473	0.009
rs3127657	6	107104374	NA	NA	rs6938452	6	106964724	Enhancer	Promoter	10025905124	QRSL1	-54.5442021245	7.95565888391575E-008	0.4239253746	0.009
rs2517527	6	31021547	NA	Promoter	rs3130531	6	31206616	NA	NA	10025907254	HLA-G	74.3741616853	1.08686668821035E-009	0.209015503	0.002
rs2523898	6	30993533	NA	NA	rs3093998	6	31485174	Enhancer	Promoter	10025907254	HLA-G	74.7694477648	3.49327073996756E-009	0.163172655	0.001	1:1:840:939#0	2:48:313:1811#0	2:71:1018:360#0
rs3828903	6	31464739	Enhancer	Promoter	rs494620	6	31838713	Enhancer	Promoter	10025907254	HLA-G	72.596579373	9.13257999535484E-008	0.1481171554	0.009	1:44:1543:1363#0	2:26:117:1916#0
rs3094212	6	31085770	Enhancer	NA	rs3828903	6	31464739	Enhancer	Promoter	10025907254	HLA-G	-65.2547527221	1.30561374250477E-007	0.2079489616	0.002
rs3828914	6	31465819	Enhancer	Promoter	rs494620	6	31838713	Enhancer	Promoter	10025907254	HLA-G	71.3528258829	1.36877202831395E-007	0.1471280225	0.008	1:44:1543:1363#0	2:26:117:1916#0
rs3094212	6	31085770	Enhancer	NA	rs3828914	6	31465819	Enhancer	Promoter	10025907254	HLA-G	-64.7426031959	1.96802180436623E-007	0.2066410341	0.002
rs185819	6	32050067	Enhancer	Promoter	rs9366778	6	31269173	NA	NA	10025907254	HLA-G	-63.1726414	0.000000202	0.1662901721	0.008
rs851010	6	36041431	NA	NA	rs9394333	6	36144958	Enhancer	NA	10025918722	NA	-68.1641545328	0.000000023	0.1809561165	0.006	7:32:1471:1952#0
rs664367	6	36019227	Enhancer	NA	rs9394333	6	36144958	Enhancer	NA	10025918722	NA	-67.4176913028	0.000000038	0.1800574758	0.007
rs851019	6	36014161	NA	NA	rs9394333	6	36144958	Enhancer	NA	10025918722	NA	-67.2731654062	4.07326933013226E-008	0.1799316499	0.007
rs2245961	6	29944004	Enhancer	Promoter	rs9258275	6	29730504	Enhancer	NA	10031920321	HCG4	-66.54431614	4.42632875261927E-007	0.2005670364	0.001
rs1237105	10	71298455	NA	NA	rs12414186	10	71179614	Enhancer	NA	10023825034	TSPAN15	79.341144045	5.91577743470578E-011	0.1704046115	0.007	7:62:780:1866#0
rs1237105	10	71298455	NA	NA	rs5030923	10	71182508	NA	NA	10023825034	TSPAN15	78.9149593337	7.46329848738322E-011	0.1748755772	0.008	7:62:780:1866#0
rs1237105	10	71298455	NA	NA	rs5030922	10	71182418	NA	NA	10023825034	TSPAN15	78.6275811741	9.29879851194876E-011	0.1720427643	0.008	7:62:780:1866#0
rs10734488	11	40894677	NA	NA	rs2220739	11	41076806	Enhancer	NA	10025917646	NA	76.0420321669	1.54782909104879E-011	0.33899085	0
rs10734488	11	40894677	NA	NA	rs7951025	11	41070348	NA	NA	10025917646	NA	76.7244721566	2.20758270758465E-011	0.3327363901	0.001
rs12281223	11	40884545	NA	NA	rs7951025	11	41070348	NA	NA	10025917646	NA	71.8406532696	4.13418455368946E-010	0.3135308598	0.001
rs12281223	11	40884545	NA	NA	rs2220739	11	41076806	Enhancer	NA	10025917646	NA	69.3136226423	0.000000001	0.3162189411	0.001
rs1864775	11	83199166	NA	NA	rs6592112	11	83056943	NA	NA	10025921835	NA	-74.426888558	1.10169358376155E-009	0.2421681323	0.007	8:27:1701:812#0
rs10501540	11	83188446	NA	NA	rs6592112	11	83056943	NA	NA	10025921835	NA	-74.1874231364	1.15144279340022E-009	0.2467110338	0.005
rs3793946	11	83247787	NA	NA	rs7111383	11	83041907	NA	NA	10025921835	NA	-63.0722136081	6.55290117590916E-008	0.3272808124	0.008
rs3793946	11	83247787	NA	NA	rs4623925	11	83062529	NA	NA	10025921835	NA	-63.0282494206	0.000000068	0.3212060297	0.009	2:31:1297:775#0
rs3793946	11	83247787	NA	NA	rs508835	11	83020576	NA	NA	10025921835	NA	-62.5395112001	7.92643118109259E-008	0.3312851832	0.008
rs1943750	11	83104179	NA	NA	rs510978	11	83334983	NA	NA	10025921835	NA	-70.3073398754	9.48732154266713E-008	0.1356030091	0.005
rs10506581	12	70561178	Enhancer	NA	rs710688	12	70451170	NA	NA	10025915799	NA	-56.3602654176	4.40436560588486E-007	0.2986443044	0.004	7:83:64:255#0
rs10772408	12	11151599	NA	NA	rs2298866	12	11033984	NA	NA	10031920871	TAS2R19	124.3459129354	5.91857970750801E-027	0.3406867764	0
rs10772408	12	11151599	NA	NA	rs10845221	12	10989534	NA	NA	10031920871	TAS2R19	113.2076220488	1.67042612869441E-021	0.3198677241	0	1:21:42:532
rs10772408	12	11151599	NA	NA	rs1838346	12	10961017	Enhancer	NA	10031920871	TAS2R19	94.6423264963	6.58942129855854E-016	0.2711797188	0.003
rs10772408	12	11151599	NA	NA	rs3741845	12	10962115	Enhancer	NA	10031920871	TAS2R19	93.0960979239	2.73439732596822E-015	0.2731127826	0.003
rs10845332	12	11476725	NA	NA	rs1838346	12	10961017	Enhancer	NA	10031920871	TAS2R19	-70.8252468835	4.15133507060873E-009	0.1951340227	0.008	7:100:941:71#0
rs10845332	12	11476725	NA	NA	rs3741845	12	10962115	Enhancer	NA	10031920871	TAS2R19	-69.0440497238	1.05579737789102E-008	0.1969934036	0.008	7:100:941:71#0
rs1015443	12	11061122	NA	NA	rs10845332	12	11476725	NA	NA	10031920871	TAS2R19	-66.3507248361	2.82813953373958E-008	0.2010021822	0.008
rs10845242	12	11066539	NA	NA	rs10845332	12	11476725	NA	NA	10031920871	TAS2R19	-66.3310078316	5.71292819600254E-008	0.195714741	0.005
rs10845332	12	11476725	NA	NA	rs2298866	12	11033984	NA	NA	10031920871	TAS2R19	-65.1534362149	5.96456878697521E-008	0.1881182436	0.009
rs11259964	15	83745534	NA	NA	rs2667377	15	83529130	NA	NA	10025923766	NA	-72.6328446609	1.13987739131925E-010	0.3959024687	0.001
rs11259964	15	83745534	NA	NA	rs1256439	15	83538911	NA	NA	10025923766	NA	-71.8076924939	2.05920451198955E-010	0.3946344831	0.001
rs11259964	15	83745534	NA	NA	rs1256428	15	83521818	NA	NA	10025923766	NA	64.9928301746	7.64354536326341E-009	0.3798768523	0
rs1256428	15	83521818	NA	NA	rs8035001	15	83750752	NA	NA	10025923766	NA	66.2864710257	8.10985291275524E-009	0.3686828608	0.006
rs12907032	15	83718609	NA	NA	rs2667377	15	83529130	NA	NA	10025923766	NA	69.6204485606	9.26039895902659E-008	0.1642342576	0.003
rs1256439	15	83538911	NA	NA	rs12907032	15	83718609	NA	NA	10025923766	NA	68.8921976931	1.24386034004821E-007	0.1613278662	0.003
rs2667377	15	83529130	NA	NA	rs7172665	15	83717146	NA	NA	10025923766	NA	69.3397858734	1.39262742773986E-007	0.1674783492	0.004
rs1256439	15	83538911	NA	NA	rs7172665	15	83717146	NA	NA	10025923766	NA	68.6074539752	0.000000187	0.1645560011	0.003
rs2667377	15	83529130	NA	NA	rs8023669	15	83720657	NA	NA	10025923766	NA	68.0029363924	0.00000022	0.1652204487	0.004	1:39:387:1610#0	2:100:258:2043#0
rs1256439	15	83538911	NA	NA	rs8023669	15	83720657	NA	NA	10025923766	NA	67.2729251198	2.91934012420071E-007	0.1624366176	0.003	2:57:184:553#0
rs11855722	15	83751420	Enhancer	NA	rs1256428	15	83521818	NA	NA	10025923766	NA	-71.5958867136	4.74528689141061E-007	0.0907135194	0.002
rs2369524	16	23114849	Enhancer	NA	rs9788864	16	23013555	NA	NA	10023847894	USP31	-61.0397432019	3.92281053152592E-007	0.2396432285	0.003
rs10492814	16	72126514	NA	Promoter	rs9925415	16	72007399	Enhancer	NA	10025905043	HPR	76.0115456756	3.52912378982286E-013	0.3553633426	0.002
rs10492814	16	72126514	NA	Promoter	rs12708923	16	72020134	Enhancer	NA	10025905043	HPR	71.3127660644	1.34540358168184E-011	0.3412232346	0.003
rs3764312	16	72125733	Enhancer	Promoter	rs9925415	16	72007399	Enhancer	NA	10025905043	HPR	69.6886354485	2.04704163794546E-011	0.3718064949	0.007
rs12708923	16	72020134	Enhancer	NA	rs3764312	16	72125733	Enhancer	Promoter	10025905043	HPR	67.9796891643	6.96270937096503E-011	0.3664056176	0.006
rs10492814	16	72126514	NA	Promoter	rs9925415	16	72007399	Enhancer	NA	10033668752	HPR	73.4052363169	1.38040065197851E-012	0.3649344897	0.002
rs10492814	16	72126514	NA	Promoter	rs12708923	16	72020134	Enhancer	NA	10033668752	HPR	69.5650714041	2.73329769163084E-011	0.352542457	0.003
rs3764312	16	72125733	Enhancer	Promoter	rs9925415	16	72007399	Enhancer	NA	10033668752	HPR	65.9320094672	1.37338285332755E-010	0.3836051353	0.007
rs12708923	16	72020134	Enhancer	NA	rs3764312	16	72125733	Enhancer	Promoter	10033668752	HPR	64.4312804121	3.91906339799762E-010	0.3786674027	0.006
rs3909541	16	72201119	NA	NA	rs8044004	16	71868168	NA	NA	10033668752	HPR	-54.9718966583	2.35348563357044E-007	0.2521362385	0.01	1:37:1690:1604#0	2:23:1674:734#0
rs110402	17	43880047	NA	NA	rs4792827	17	44131305	NA	NA	10025919814	NA	64.222088176	3.27358315267601E-007	0.2167713398	0.002
rs3785880	17	43993376	NA	NA	rs4792827	17	44131305	NA	NA	10025930637	LOC644246	58.9004269308	4.08943304566665E-007	0.3018207605	0.008
rs1781873	19	21477431	NA	NA	rs4808279	19	21752009	Enhancer	Promoter	10025923511	NA	-66.0300847667	1.43860429375805E-008	0.1816498989	0
rs4808279	19	21752009	Enhancer	Promoter	rs8103325	19	21548211	NA	NA	10025923511	NA	-62.3635480274	1.20565438324959E-007	0.1771386783	0.002
