# Supplementary material for: Genome-wide epistatic expression quantitative trait loci discovery in four human tissues reveals the importance of local chromosomal interactions governing gene expression
Source: BMC Genomics. 2015 Feb 21;16(1):109. doi: 10.1186/s12864-015-1300-3 (PMC4345003; doi:10.1186/s12864-015-1300-3)
Supplement: Additional file 5: Table S7. — Bonferroni significant cis-cis epistatic eQTLs in the visual cortex. Table details the chromosome and position of the interacting SNPs (SNP1 and SNP2) and whether these SNPs occupy promoter and/or enhancer regions. Where a pair of interacting SNPs maps to a physically interacting HiC region, the HiC fragment is given. The statistics for the interaction models (effect size, p-value and adjusted r2) are given as well as the linkage disequilibrium (r2) between interacting SNPs. [file 12864_2015_1300_MOESM5_ESM.csv]

SNP1	Chr	Pos	Enhancer	Promoter	SNP2	Chr	Pos	Enhancer	Promoter	Probe	ID	Gene	EffectSize	P-Value	Adjusted_R^2	LD(R^2)	Physical_Interactions
rs3027061	1	159186600	NA	NA	rs4443888	1	159321675	NA	NA	10023818128	FCER1A	54.5434361483	2.53460305610041E-007	0.2558197032	0.002
rs3845624	1	159218266	Enhancer	NA	rs4443888	1	159321675	NA	NA	10023818128	FCER1A	52.7891710822	4.10320010087116E-007	0.2505266559	0.001
rs17593128	4	42559530	NA	NA	rs6848245	4	42435051	NA	NA	10023811135	ATP8A1	-61.2634204923	2.26099484871348E-007	0.1113812838	0
rs17593128	4	42559530	NA	NA	rs7695984	4	42433734	NA	NA	10023811135	ATP8A1	-61.2634204923	2.26099484871348E-007	0.1113812838	0	1:41:521:104#0
rs13103298	4	42455837	Enhancer	NA	rs17593128	4	42559530	NA	NA	10023811135	ATP8A1	-60.0358822521	7.78255911647552E-007	0.1189490443	0.001
rs16869853	4	20692580	NA	NA	rs9998323	4	20814178	NA	NA	10025912536	KCNIP4	-52.2648115509	1.69683430103151E-007	0.2300903504	0.002
rs10856848	4	39657292	Enhancer	NA	rs50296	4	39837128	NA	NA	10025928803	NA	51.4932916962	1.06127621802852E-008	0.3851060367	0.001
rs10856848	4	39657292	Enhancer	NA	rs11732002	4	39810454	Enhancer	Promoter	10025928803	NA	49.7515730634	3.78918620964505E-007	0.3415604284	0.008
rs2217346	5	15611320	NA	NA	rs2964267	5	15763516	NA	NA	10023849014	NA	60.9502791509	2.96045742058837E-010	0.3755857532	0.001
rs4235556	5	15738017	Enhancer	NA	rs7704791	5	15632099	NA	NA	10023849014	NA	61.4918615122	4.79405164694625E-010	0.3301884294	0.001	2:5:645:31#0
rs2964267	5	15763516	NA	NA	rs6878131	5	15646811	NA	NA	10023849014	NA	60.9947996739	1.28838633713683E-009	0.3452840464	0
rs13185548	5	15655056	NA	NA	rs2964267	5	15763516	NA	NA	10023849014	NA	56.1355354466	5.25982252115376E-008	0.326244266	0.001
rs2964267	5	15763516	NA	NA	rs7704791	5	15632099	NA	NA	10023849014	NA	54.2797936076	6.75004533253702E-008	0.2854980299	0.008	2:71:1031:177#0
rs13185548	5	15655056	NA	NA	rs1505034	5	15774034	NA	NA	10023849014	NA	55.6005974847	7.56843252671117E-008	0.3246654836	0	7:5:1097:1633#0
rs7704791	5	15632099	NA	NA	rs924455	5	15747866	NA	NA	10023849014	NA	54.4804039844	9.87933908551007E-008	0.2975588132	0
rs1505034	5	15774034	NA	NA	rs7704791	5	15632099	NA	NA	10023849014	NA	54.0935266931	1.0115873752873E-007	0.2827333211	0.003
rs241436	6	32797876	NA	NA	rs3817973	6	32361111	Enhancer	NA	10023808986	NA	59.8993040256	2.05228342652004E-007	0.1339098034	0.007	2:64:1432:1362#0	7:93:66:381#0	8:98:432:824#0
rs241436	6	32797876	NA	NA	rs4424066	6	32354428	NA	NA	10023808986	NA	59.8993040256	2.05228342652004E-007	0.1339098034	0.007
rs2941399	6	42467898	NA	NA	rs375435	6	42661404	Enhancer	NA	10023820459	PRPH2	71.5117324552	3.21931581728575E-010	0.2637280945	0.003
rs1573649	6	32731258	NA	NA	rs3135338	6	32401217	NA	NA	10025904809	HLA-DRB5	-65.218069812	4.24921224706854E-009	0.2693402139	0.001	2:34:984:1350#0	2:66:715:614#0	8:21:711:1269#0
rs3135338	6	32401217	NA	NA	rs6903130	6	32732210	NA	NA	10025904809	HLA-DRB5	-65.218069812	4.24921224706857E-009	0.2693402139	0.001	2:34:984:1350#0	2:66:715:614#0	8:21:711:1269#0
rs1573649	6	32731258	NA	NA	rs2395173	6	32404859	Enhancer	NA	10025904809	HLA-DRB5	-65.0862200899	4.48927437683951E-009	0.2686539032	0.001	2:34:984:1350#0	2:66:715:614#0	2:21:616:570#0	7:78:1183:1551#0	8:21:711:1269#0
rs2395173	6	32404859	Enhancer	NA	rs6903130	6	32732210	NA	NA	10025904809	HLA-DRB5	-65.0862200899	4.48927437683958E-009	0.2686539032	0.001	2:34:984:1350#0	2:66:715:614#0	2:21:616:570#0	7:78:1183:1551#0	8:21:711:1269#0
rs2516398	6	31481526	Enhancer	NA	rs9275141	6	32651117	NA	NA	10025904809	HLA-DRB5	-67.9400109113	9.61343450523702E-009	0.1683597251	0.003
rs2844494	6	31483415	NA	NA	rs9275141	6	32651117	NA	NA	10025904809	HLA-DRB5	-67.8128938722	1.03456213201861E-008	0.1677118763	0.003
rs2395173	6	32404859	Enhancer	NA	rs9275141	6	32651117	NA	NA	10025904809	HLA-DRB5	-57.6195096866	8.93523520120498E-008	0.2708750552	0	2:31:1696:520	2:77:1198:439#0	7:49:182:33#0
rs3135338	6	32401217	NA	NA	rs9275141	6	32651117	NA	NA	10025904809	HLA-DRB5	-57.2121082778	0.000000117	0.2691334649	0	2:31:1696:520	2:42:1054:282#0	2:67:848:1468#0	7:49:182:33#0
rs2395173	6	32404859	Enhancer	NA	rs9275596	6	32681631	NA	NA	10025904809	HLA-DRB5	54.9103400766	1.89703548704263E-007	0.2918407317	0.006	7:53:1658:1500#0
rs3135338	6	32401217	NA	NA	rs9275596	6	32681631	NA	NA	10025904809	HLA-DRB5	54.7314008451	2.0269246235007E-007	0.2932977129	0.006	7:53:1658:1500#0
rs1573649	6	32731258	NA	NA	rs3129871	6	32406342	Enhancer	NA	10025904809	HLA-DRB5	-57.1003145382	2.5206040567714E-007	0.2193559427	0.005	2:34:984:1350#0	2:66:715:614#0	2:21:616:570#0	2:51:1255:836#0	7:78:1183:1551#0	8:21:711:1269#0
rs3129871	6	32406342	Enhancer	NA	rs6903130	6	32732210	NA	NA	10025904809	HLA-DRB5	-57.1003145382	2.52060405677143E-007	0.2193559427	0.005	2:34:984:1350#0	2:66:715:614#0	2:21:616:570#0	7:78:1183:1551#0	8:21:711:1269#0
rs2395173	6	32404859	Enhancer	NA	rs2856717	6	32670308	NA	NA	10025904809	HLA-DRB5	54.0416724528	2.69592057971629E-007	0.3009378651	0.004	1:99:363:702#0	1:5:1593:1444#0	1:1:1266:222#0	2:53:269:1937#0	2:66:1312:962#0	2:32:693:1794#0
rs2395173	6	32404859	Enhancer	NA	rs2858305	6	32670464	NA	NA	10025904809	HLA-DRB5	54.0416724528	2.69592057971629E-007	0.3009378651	0.004	1:99:363:702#0	1:5:1593:1444#0	1:1:1266:222#0	2:53:269:1937#0	2:66:1312:962#0	2:32:693:1794#0
rs2856717	6	32670308	NA	NA	rs3135338	6	32401217	NA	NA	10025904809	HLA-DRB5	53.9221674049	2.8210295249308E-007	0.3020385042	0.003	1:100:754:1715#0	1:99:363:702#0	1:5:1593:1444#0	2:32:693:1794#0
rs2858305	6	32670464	NA	NA	rs3135338	6	32401217	NA	NA	10025904809	HLA-DRB5	53.9221674049	2.8210295249308E-007	0.3020385042	0.003	1:100:754:1715#0	1:99:363:702#0	1:5:1593:1444#0	2:32:693:1794#0
rs2395173	6	32404859	Enhancer	NA	rs2856725	6	32666738	NA	NA	10025904809	HLA-DRB5	53.9475571822	2.8884985848259E-007	0.2999621276	0.004	2:66:1420:1711#0	1:99:363:702#0	1:5:1593:1444#0	1:7:1697:1085#0	2:53:269:1937#0	2:32:693:1794#0
rs2395173	6	32404859	Enhancer	NA	rs2647012	6	32664458	NA	NA	10025904809	HLA-DRB5	54.4322640292	2.9586896422337E-007	0.3038426531	0.005	2:66:1420:1711#0	1:99:363:702#0	1:7:1697:1085#0	2:53:269:1937#0	2:32:693:1794#0
rs2856725	6	32666738	NA	NA	rs3135338	6	32401217	NA	NA	10025904809	HLA-DRB5	53.8278387651	3.02590190161857E-007	0.3010283808	0.003	2:66:1420:1711#0	1:100:754:1715#0	1:7:1697:1085#0	1:99:363:702#0	1:5:1593:1444#0	2:32:693:1794#0
rs2647012	6	32664458	NA	NA	rs3135338	6	32401217	NA	NA	10025904809	HLA-DRB5	54.3060196695	3.08899009122595E-007	0.3052444192	0.004	2:66:1420:1711#0	1:100:754:1715#0	1:7:1697:1085#0	1:99:363:702#0	2:32:693:1794#0
rs2239804	6	32411523	NA	Promoter	rs2857210	6	32741742	Enhancer	NA	10025904809	HLA-DRB5	-60.4274240915	3.15587829280649E-007	0.1827317066	0.002	7:90:606:263#0
rs507778	6	32209861	Enhancer	NA	rs630379	6	31922254	NA	NA	10025904809	HLA-DRB5	-60.7192824808	6.51602797108042E-007	0.1539070012	0.008
rs2523454	6	31367865	NA	Promoter	rs3130685	6	31206206	NA	NA	10025907254	HLA-G	90.157883314	5.17155257586665E-014	0.2565125454	0.003	1:7:67:1246#0	1:60:844:974#0
rs2517527	6	31021547	NA	Promoter	rs887464	6	31145920	Enhancer	NA	10025907254	HLA-G	-72.3502278731	4.61650394744929E-012	0.2631889427	0.009
rs2156875	6	31317347	NA	NA	rs3130453	6	31124849	Enhancer	Promoter	10025907254	HLA-G	-60.2607760605	1.89053930339827E-008	0.2300955474	0.008	7:99:1346:697#0	7:61:1343:6#0	8:80:391:1143#0
rs1419881	6	31130593	Enhancer	NA	rs2517527	6	31021547	NA	Promoter	10025907254	HLA-G	-63.1132594813	3.07747559084466E-008	0.2184392422	0.005
rs2249742	6	31240721	Enhancer	Promoter	rs3132454	6	31489644	NA	NA	10025907254	HLA-G	45.7917158534	0.000000231	0.449565379	0.005	2:63:389:882#0
rs3094188	6	31142245	Enhancer	NA	rs3873386	6	31273745	NA	Promoter	10025907254	HLA-G	-47.4852147802	6.18422214083708E-007	0.4328314133	0.01
rs2734335	6	31893944	Enhancer	NA	rs4713411	6	30987176	NA	NA	10025907254	HLA-G	54.0187978773	7.48287743930954E-007	0.2327639528	0.01
rs2734335	6	31893944	Enhancer	NA	rs7758976	6	30987786	NA	NA	10025907254	HLA-G	54.0187978773	7.48287743930954E-007	0.2327639528	0.01
rs3868542	6	31145839	Enhancer	NA	rs4713411	6	30987176	NA	NA	10025907254	HLA-G	53.7406417505	1.07980297080611E-006	0.2543791877	0.004	2:76:1352:137#0
rs3868542	6	31145839	Enhancer	NA	rs7758976	6	30987786	NA	NA	10025907254	HLA-G	53.7406417505	1.07980297080611E-006	0.2543791877	0.004	2:76:1352:137#0
rs664367	6	36019227	Enhancer	NA	rs9394333	6	36144958	Enhancer	NA	10025918722	NA	-67.5363895413	0.000000002	0.1721069246	0.004
rs851019	6	36014161	NA	NA	rs9394333	6	36144958	Enhancer	NA	10025918722	NA	-67.2890682735	2.11357586803099E-009	0.1760846688	0.004
rs851010	6	36041431	NA	NA	rs9394333	6	36144958	Enhancer	NA	10025918722	NA	-67.275359858	2.12962351232906E-009	0.1761073708	0.004	7:32:1471:1952#0
rs664367	6	36019227	Enhancer	NA	rs9470238	6	36228600	NA	NA	10025918722	NA	69.1375879663	1.79461796368378E-008	0.1150558961	0
rs851019	6	36014161	NA	NA	rs9470238	6	36228600	NA	NA	10025918722	NA	67.748982249	3.41872299833504E-008	0.1164243955	0	8:9:585:568#0
rs851010	6	36041431	NA	NA	rs9470238	6	36228600	NA	NA	10025918722	NA	67.7278100227	3.441055116733E-008	0.1164662992	0	7:98:450:57#0
rs9394333	6	36144958	Enhancer	NA	rs9470191	6	35967058	NA	NA	10025918722	NA	58.8162356942	5.5125026365023E-007	0.1364888437	0.002
rs9394333	6	36144958	Enhancer	NA	rs969659	6	35962978	NA	NA	10025918722	NA	58.7907619078	5.53285535847899E-007	0.1369443395	0.002
rs10501540	11	83188446	NA	NA	rs6592112	11	83056943	NA	NA	10025921835	NA	-76.5519815414	1.95568761126139E-012	0.2753487428	0.008
rs1864775	11	83199166	NA	NA	rs6592112	11	83056943	NA	NA	10025921835	NA	-74.5525541498	1.22968066888297E-011	0.2588383099	0.01	8:27:1701:812#0
rs10492814	16	72126514	NA	Promoter	rs9925415	16	72007399	Enhancer	NA	10025905043	HPR	46.8626986935	1.05589949132149E-006	0.2743515964	0.003
rs4792827	17	44131305	NA	NA	rs8064870	17	43926789	NA	NA	10025919814	NA	-59.1984277677	1.73331456836534E-008	0.2602889464	0.01
rs4792827	17	44131305	NA	NA	rs8064870	17	43926789	NA	NA	10025921882	NA	-56.2670368279	7.9488481399215E-008	0.2691553993	0.01
rs4792827	17	44131305	NA	NA	rs8064870	17	43926789	NA	NA	10025930637	LOC644246	-53.5329311442	2.75584973288898E-007	0.2749089848	0.01
rs2620816	19	5188319	NA	NA	rs262577	19	4921893	NA	NA	10025924555	KDM4B	56.6636530256	3.96838656706795E-007	0.1293782608	0.007
